# Supplementary material for: N,N′-Diphenyl­suberamide
Source: Acta Crystallogr Sect E Struct Rep Online. 2010 May 15;66(Pt 6):o1363. doi: 10.1107/S1600536810017344 (PMC2979493; doi:10.1107/S1600536810017344)
Supplement: Supplementary file 1 [file e-66-o1363-sup1.cif]

##############################################################################
###                                                                        ###
###        Electronic paper (Acta Crystallographica Section E)             ###
###                                                                        ###
##############################################################################
#                                                                            #
# This CIF contains the data in a paper accepted for publication in Acta     #
# Crystallographica Section E. It conforms to the requirements of Notes      #
# for Authors for Section E, and has been peer reviewed under the auspices   #
# of the IUCr Commission on Journals.                                        #
#                                                                            #
# Full details of the Crystallographic Information File format               #
# are given in the paper "The Crystallographic Information File (CIF):       #
# a New Standard Archive File for Crystallography" by S. R. Hall, F. H.      #
# Allen and I. D. Brown [Acta Cryst. (1991), A47, 655-685].                  #
#                                                                            #
# The current version of the core CIF dictionary is obtainable from          #
# ftp://ftp.iucr.org/pub/cif_core.dic. The current version number is 2.4.    #
#                                                                            #
# Software is freely available for graphical display of the structure(s) in  #
# this CIF.  For information consult the CIF home page http://www.iucr.org/  #
# cif/home.html                                                              #
#                                                                            #
# This file may be used for bona fide research purposes within the           #
# scientific community so long as proper attribution is given to the journal # 
# article from which it was obtained.                                        #
#                                                                            #
##############################################################################
                                             
data_I
_audit_creation_method     'WinGX routine CIF_UPDATE'
_chemical_name_systematic
;
<i>N</i>,<i>N</i>'-Diphenyloctanediamide
;
_chemical_name_common
;
<i>N</i>,<i>N</i>'-Diphenylsuberamide
;
_chemical_formula_moiety     'C20 H24 N2 O2'
_chemical_formula_sum     'C20 H24 N2 O2'
_chemical_formula_iupac     'C20 H24 N2 O2'
_chemical_formula_weight     324.41
_symmetry_cell_setting     monoclinic
_symmetry_space_group_name_H-M     'C 2/c'
_symmetry_space_group_name_Hall     '-C 2yc'
loop_
    _symmetry_equiv_pos_as_xyz
    'x, y, z'
    '-x, y, -z+1/2'
    'x+1/2, y+1/2, z'
    '-x+1/2, y+1/2, -z+1/2'
    '-x, -y, -z'
    'x, -y, z-1/2'
    '-x+1/2, -y+1/2, -z'
    'x+1/2, -y+1/2, z-1/2'
_cell_length_a     18.2267(9)
_cell_length_b     5.03097(15)
_cell_length_c     38.1436(15)
_cell_angle_alpha     90
_cell_angle_beta     96.517(4)
_cell_angle_gamma     90
_cell_volume     3475.1(2)
_cell_formula_units_Z     8
_cell_measurement_reflns_used     7864
_cell_measurement_theta_min     1.8523
_cell_measurement_theta_max     27.4246
_cell_measurement_temperature     295(2)
_exptl_crystal_description     plate
_exptl_crystal_colour     colourless
_exptl_crystal_size_max     0.58
_exptl_crystal_size_mid     0.33
_exptl_crystal_size_min     0.05
_exptl_crystal_density_diffrn     1.24
_exptl_crystal_density_method     'not measured'
_exptl_crystal_F_000     1392
_exptl_absorpt_coefficient_mu     0.080
_exptl_absorpt_correction_type     analytical
_exptl_absorpt_process_details
;
(CrysAlis Pro; Oxford Diffraction, 2009)
;
_exptl_absorpt_correction_T_min     0.957
_exptl_absorpt_correction_T_max     0.996
_exptl_special_details
;
;
_diffrn_ambient_temperature     295(2)
_diffrn_radiation_type     MoK\a
_diffrn_radiation_wavelength     0.71073
_diffrn_radiation_monochromator     graphite
_diffrn_measurement_device_type     'Oxford Diffraction Gemini R CCD'
_diffrn_measurement_method     '\w scans'
_diffrn_detector_area_resol_mean     10.434
_diffrn_reflns_number     27788
_diffrn_reflns_av_R_equivalents     0.0643
_diffrn_reflns_theta_min     2.15
_diffrn_reflns_theta_max     25.02
_diffrn_reflns_theta_full     25.02
_diffrn_measured_fraction_theta_max     0.993
_diffrn_measured_fraction_theta_full     0.992
_diffrn_reflns_limit_h_min     -21
_diffrn_reflns_limit_h_max     21
_diffrn_reflns_limit_k_min     -5
_diffrn_reflns_limit_k_max     5
_diffrn_reflns_limit_l_min     -45
_diffrn_reflns_limit_l_max     45
_diffrn_standards_number     0
_diffrn_standards_interval_count     .
_diffrn_standards_interval_time     .
_diffrn_standards_decay_%     ?
_refine_special_details
;
Refinement of <i>F</i>^2^ against ALL reflections. The weighted <i>R</i>-factor
wR and goodness of fit <i>S</i> are based on <i>F</i>^2^, conventional
<i>R</i>-factors <i>R</i> are based on <i>F</i>, with <i>F</i> set to zero for
negative <i>F</i>^2^. The threshold expression of <i>F</i>^2^ >
\s(<i>F</i>^2^) is used only for calculating <i>R</i>-factors(gt) etc. and is
not relevant to the choice of reflections for refinement. <i>R</i>-factors
based on <i>F</i>^2^ are statistically about twice as large as those based on
<i>F</i>, and <i>R</i>- factors based on ALL data will be even larger.
;
_reflns_number_total     3027
_reflns_number_gt     2524
_reflns_threshold_expression     I>2\s(I)
_refine_ls_structure_factor_coef     Fsqd
_refine_ls_matrix_type     full
_refine_ls_R_factor_all     0.0902
_refine_ls_R_factor_gt     0.0758
_refine_ls_wR_factor_gt     0.195
_refine_ls_wR_factor_ref     0.2026
_refine_ls_goodness_of_fit_ref     1.092
_refine_ls_restrained_S_all     1.092
_refine_ls_number_reflns     3027
_refine_ls_number_parameters     224
_refine_ls_number_restraints     2
_refine_ls_hydrogen_treatment     mixed
_refine_ls_weighting_scheme     calc
_refine_ls_weighting_details
         'calc w=1/[\s^2^(Fo^2^)+(0.0865P)^2^+8.3730P] where P=(Fo^2^+2Fc^2^)/3'
_atom_sites_solution_hydrogens     geom
_atom_sites_solution_primary     direct
_atom_sites_solution_secondary     difmap
_refine_ls_shift/su_max     0.000
_refine_ls_shift/su_mean     0.000
_refine_diff_density_max     0.205
_refine_diff_density_min     -0.223
_refine_ls_extinction_method     none
loop_
    _atom_type_symbol
    _atom_type_description
    _atom_type_scat_dispersion_real
    _atom_type_scat_dispersion_imag
    _atom_type_scat_source
    C C 0.0033 0.0016 'International Tables Vol C Tables 4.2.6.8 and 6.1.1.4'
    H H 0 0 'International Tables Vol C Tables 4.2.6.8 and 6.1.1.4'
    N N 0.0061 0.0033 'International Tables Vol C Tables 4.2.6.8 and 6.1.1.4'
    O O 0.0106 0.006 'International Tables Vol C Tables 4.2.6.8 and 6.1.1.4'
_computing_data_collection
;
CrysAlis Pro (Oxford Diffraction, 2009)
;
_computing_cell_refinement
;
CrysAlis Pro (Oxford Diffraction, 2009)
;
_computing_data_reduction
;
CrysAlis Pro (Oxford Diffraction, 2009)
;
_computing_structure_solution     'SHELXS97 (Sheldrick, 2008)'
_computing_structure_refinement     'SHELXL97 (Sheldrick, 2008)'
_computing_molecular_graphics
;
ORTEP-3 (Farrugia, 1997) and DIAMOND (Brandenburg, 2002)
;
_computing_publication_material
;
SHELXL97 (Sheldrick, 2008), PLATON (Spek, 2009) and WinGX
(Farrugia, 1999)
;
loop_
    _atom_site_type_symbol
    _atom_site_label
    _atom_site_fract_x
    _atom_site_fract_y
    _atom_site_fract_z
    _atom_site_U_iso_or_equiv
    _atom_site_adp_type
    _atom_site_calc_flag
    _atom_site_refinement_flags
    _atom_site_occupancy
    _atom_site_disorder_assembly
    _atom_site_disorder_group
    C C1 0.0479(2) 0.3940(7) 0.55627(10) 0.0357(9) Uani d . 1 . .
    C C2 0.0772(2) 0.2805(8) 0.52403(10) 0.0392(9) Uani d . 1 . .
    H H2A 0.0358 0.2378 0.5067 0.047 Uiso calc R 1 . .
    H H2B 0.1029 0.1158 0.5306 0.047 Uiso calc R 1 . .
    C C3 0.1291(2) 0.4621(8) 0.50714(10) 0.0398(9) Uani d . 1 . .
    H H3A 0.1732 0.489 0.5235 0.048 Uiso calc R 1 . .
    H H3B 0.1055 0.6337 0.5028 0.048 Uiso calc R 1 . .
    C C4 0.1511(2) 0.3560(8) 0.47276(10) 0.0398(9) Uani d . 1 . .
    H H4A 0.1068 0.3257 0.4567 0.048 Uiso calc R 1 . .
    H H4B 0.1754 0.1857 0.4772 0.048 Uiso calc R 1 . .
    C C5 0.2020(2) 0.5373(8) 0.45507(9) 0.0415(10) Uani d . 1 . .
    H H5A 0.247 0.5627 0.4709 0.05 Uiso calc R 1 . .
    H H5B 0.1784 0.7095 0.4514 0.05 Uiso calc R 1 . .
    C C6 0.2222(2) 0.4363(8) 0.42003(10) 0.0417(10) Uani d . 1 . .
    H H6A 0.2457 0.2638 0.4235 0.05 Uiso calc R 1 . .
    H H6B 0.1775 0.4133 0.404 0.05 Uiso calc R 1 . .
    C C7 0.2735(2) 0.6215(8) 0.40346(10) 0.0416(10) Uani d . 1 . .
    H H7A 0.3186 0.6418 0.4194 0.05 Uiso calc R 1 . .
    H H7B 0.2505 0.795 0.4004 0.05 Uiso calc R 1 . .
    C C8 0.2930(2) 0.5254(7) 0.36811(10) 0.0388(9) Uani d . 1 . .
    C C9 -0.0140(2) 0.2611(7) 0.60821(9) 0.0343(8) Uani d . 1 . .
    C C10 -0.0691(2) 0.0877(9) 0.61530(10) 0.0459(10) Uani d . 1 . .
    H H10 -0.0822 -0.0522 0.5999 0.055 Uiso calc R 1 . .
    C C11 -0.1051(3) 0.1199(10) 0.64514(11) 0.0565(12) Uani d . 1 . .
    H H11 -0.1425 0.0034 0.6497 0.068 Uiso calc R 1 . .
    C C12 -0.0851(3) 0.3247(10) 0.66783(11) 0.0595(13) Uani d . 1 . .
    H H12 -0.109 0.3482 0.6879 0.071 Uiso calc R 1 . .
    C C13 -0.0299(3) 0.4945(9) 0.66109(10) 0.0574(12) Uani d . 1 . .
    H H13 -0.0168 0.633 0.6767 0.069 Uiso calc R 1 . .
    C C14 0.0070(2) 0.4649(8) 0.63144(10) 0.0439(10) Uani d . 1 . .
    H H14 0.0451 0.5798 0.6273 0.053 Uiso calc R 1 . .
    C C15 0.3338(2) 0.6863(7) 0.31213(10) 0.0382(9) Uani d . 1 . .
    C C16 0.3837(2) 0.4959(9) 0.30577(11) 0.0517(11) Uani d . 1 . .
    H H16 0.401 0.3772 0.3235 0.062 Uiso calc R 1 . .
    C C17 0.4088(3) 0.4791(11) 0.27288(13) 0.0676(14) Uani d . 1 . .
    H H17 0.4425 0.3479 0.2685 0.081 Uiso calc R 1 . .
    C C18 0.3837(3) 0.6570(11) 0.24667(12) 0.0695(15) Uani d . 1 . .
    H H18 0.4011 0.6476 0.2247 0.083 Uiso calc R 1 . .
    C C19 0.3336(3) 0.8462(11) 0.25299(13) 0.0738(16) Uani d . 1 . .
    H H19 0.3157 0.9633 0.2352 0.089 Uiso calc R 1 . .
    C C20 0.3091(3) 0.8644(9) 0.28602(12) 0.0565(12) Uani d . 1 . .
    H H20 0.2759 0.9971 0.2905 0.068 Uiso calc R 1 . .
    N N1 0.02190(19) 0.2112(6) 0.57763(8) 0.0381(8) Uani d D 1 . .
    H H1N 0.029(2) 0.055(6) 0.5713(11) 0.046 Uiso d D 1 . .
    N N2 0.3100(2) 0.7191(6) 0.34624(9) 0.0405(8) Uani d D 1 . .
    H H2N 0.302(2) 0.868(6) 0.3547(11) 0.049 Uiso d D 1 . .
    O O1 0.04456(18) 0.6348(5) 0.56139(8) 0.0503(8) Uani d . 1 . .
    O O2 0.2948(2) 0.2890(6) 0.36057(9) 0.0652(10) Uani d . 1 . .
loop_
    _atom_site_aniso_label
    _atom_site_aniso_U_11
    _atom_site_aniso_U_22
    _atom_site_aniso_U_33
    _atom_site_aniso_U_12
    _atom_site_aniso_U_13
    _atom_site_aniso_U_23
    C1 0.041(2) 0.029(2) 0.038(2) 0.0025(17) 0.0096(17) -0.0019(17)
    C2 0.050(2) 0.032(2) 0.038(2) -0.0012(18) 0.0144(18) -0.0054(17)
    C3 0.046(2) 0.037(2) 0.038(2) -0.0056(18) 0.0141(17) -0.0075(17)
    C4 0.044(2) 0.038(2) 0.039(2) -0.0018(18) 0.0125(17) -0.0048(17)
    C5 0.052(2) 0.038(2) 0.037(2) -0.0057(19) 0.0163(18) -0.0080(18)
    C6 0.055(2) 0.031(2) 0.042(2) -0.0081(18) 0.0166(19) -0.0062(17)
    C7 0.051(2) 0.033(2) 0.042(2) -0.0046(19) 0.0131(19) -0.0038(18)
    C8 0.050(2) 0.026(2) 0.044(2) -0.0011(18) 0.0215(19) -0.0072(17)
    C9 0.039(2) 0.0295(19) 0.0347(19) 0.0036(17) 0.0069(16) 0.0021(15)
    C10 0.057(3) 0.043(2) 0.039(2) -0.007(2) 0.0131(19) -0.0037(18)
    C11 0.060(3) 0.058(3) 0.056(3) 0.002(2) 0.029(2) 0.011(2)
    C12 0.079(3) 0.062(3) 0.042(2) 0.013(3) 0.030(2) 0.005(2)
    C13 0.089(3) 0.047(3) 0.037(2) 0.005(3) 0.011(2) -0.009(2)
    C14 0.051(2) 0.040(2) 0.041(2) -0.0034(19) 0.0109(19) -0.0051(19)
    C15 0.046(2) 0.030(2) 0.041(2) -0.0092(17) 0.0134(18) -0.0034(17)
    C16 0.060(3) 0.049(2) 0.050(2) 0.008(2) 0.021(2) 0.002(2)
    C17 0.081(3) 0.060(3) 0.070(3) 0.005(3) 0.042(3) -0.009(3)
    C18 0.102(4) 0.066(3) 0.046(3) -0.018(3) 0.035(3) -0.009(3)
    C19 0.113(5) 0.063(3) 0.047(3) -0.005(3) 0.019(3) 0.013(3)
    C20 0.072(3) 0.042(3) 0.058(3) 0.002(2) 0.017(2) 0.004(2)
    N1 0.0527(19) 0.0262(16) 0.0384(17) -0.0009(15) 0.0174(15) -0.0018(14)
    N2 0.054(2) 0.0263(17) 0.0446(19) -0.0037(15) 0.0198(16) -0.0016(15)
    O1 0.072(2) 0.0293(15) 0.0548(18) 0.0002(14) 0.0316(16) -0.0006(13)
    O2 0.110(3) 0.0280(16) 0.067(2) -0.0056(17) 0.051(2) -0.0043(14)
_geom_special_details
;
All esds (except the esd in the dihedral angle between two l.s. planes) are
estimated using the full covariance matrix. The cell esds are taken into
account individually in the estimation of esds in distances, angles and
torsion angles; correlations between esds in cell parameters are only used
when they are defined by crystal symmetry. An approximate (isotropic)
treatment of cell esds is used for estimating esds involving l.s. planes.
;
loop_
    _geom_bond_atom_site_label_1
    _geom_bond_atom_site_label_2
    _geom_bond_site_symmetry_2
    _geom_bond_distance
    _geom_bond_publ_flag
    C1 O1 . 1.229(5) ?
    C1 N1 . 1.350(5) ?
    C1 C2 . 1.508(5) ?
    C2 C3 . 1.510(5) ?
    C2 H2A . 0.97 ?
    C2 H2B . 0.97 ?
    C3 C4 . 1.512(5) ?
    C3 H3A . 0.97 ?
    C3 H3B . 0.97 ?
    C4 C5 . 1.513(5) ?
    C4 H4A . 0.97 ?
    C4 H4B . 0.97 ?
    C5 C6 . 1.514(5) ?
    C5 H5A . 0.97 ?
    C5 H5B . 0.97 ?
    C6 C7 . 1.509(5) ?
    C6 H6A . 0.97 ?
    C6 H6B . 0.97 ?
    C7 C8 . 1.512(5) ?
    C7 H7A . 0.97 ?
    C7 H7B . 0.97 ?
    C8 O2 . 1.225(5) ?
    C8 N2 . 1.342(5) ?
    C9 C10 . 1.380(6) ?
    C9 C14 . 1.381(5) ?
    C9 N1 . 1.423(5) ?
    C10 C11 . 1.386(6) ?
    C10 H10 . 0.93 ?
    C11 C12 . 1.368(7) ?
    C11 H11 . 0.93 ?
    C12 C13 . 1.366(7) ?
    C12 H12 . 0.93 ?
    C13 C14 . 1.388(6) ?
    C13 H13 . 0.93 ?
    C14 H14 . 0.93 ?
    C15 C16 . 1.362(6) ?
    C15 C20 . 1.377(6) ?
    C15 N2 . 1.427(5) ?
    C16 C17 . 1.385(6) ?
    C16 H16 . 0.93 ?
    C17 C18 . 1.381(7) ?
    C17 H17 . 0.93 ?
    C18 C19 . 1.360(8) ?
    C18 H18 . 0.93 ?
    C19 C20 . 1.387(7) ?
    C19 H19 . 0.93 ?
    C20 H20 . 0.93 ?
    N1 H1N . 0.84(3) ?
    N2 H2N . 0.84(3) ?
loop_
    _geom_angle_atom_site_label_1
    _geom_angle_atom_site_label_2
    _geom_angle_atom_site_label_3
    _geom_angle_site_symmetry_1
    _geom_angle_site_symmetry_3
    _geom_angle
    _geom_angle_publ_flag
    O1 C1 N1 . . 123.3(3) ?
    O1 C1 C2 . . 122.1(3) ?
    N1 C1 C2 . . 114.5(3) ?
    C1 C2 C3 . . 114.6(3) ?
    C1 C2 H2A . . 108.6 ?
    C3 C2 H2A . . 108.6 ?
    C1 C2 H2B . . 108.6 ?
    C3 C2 H2B . . 108.6 ?
    H2A C2 H2B . . 107.6 ?
    C2 C3 C4 . . 113.4(3) ?
    C2 C3 H3A . . 108.9 ?
    C4 C3 H3A . . 108.9 ?
    C2 C3 H3B . . 108.9 ?
    C4 C3 H3B . . 108.9 ?
    H3A C3 H3B . . 107.7 ?
    C3 C4 C5 . . 114.2(3) ?
    C3 C4 H4A . . 108.7 ?
    C5 C4 H4A . . 108.7 ?
    C3 C4 H4B . . 108.7 ?
    C5 C4 H4B . . 108.7 ?
    H4A C4 H4B . . 107.6 ?
    C4 C5 C6 . . 114.5(3) ?
    C4 C5 H5A . . 108.6 ?
    C6 C5 H5A . . 108.6 ?
    C4 C5 H5B . . 108.6 ?
    C6 C5 H5B . . 108.6 ?
    H5A C5 H5B . . 107.6 ?
    C7 C6 C5 . . 112.8(3) ?
    C7 C6 H6A . . 109 ?
    C5 C6 H6A . . 109 ?
    C7 C6 H6B . . 109 ?
    C5 C6 H6B . . 109 ?
    H6A C6 H6B . . 107.8 ?
    C6 C7 C8 . . 113.3(3) ?
    C6 C7 H7A . . 108.9 ?
    C8 C7 H7A . . 108.9 ?
    C6 C7 H7B . . 108.9 ?
    C8 C7 H7B . . 108.9 ?
    H7A C7 H7B . . 107.7 ?
    O2 C8 N2 . . 123.0(4) ?
    O2 C8 C7 . . 122.3(4) ?
    N2 C8 C7 . . 114.6(3) ?
    C10 C9 C14 . . 119.9(3) ?
    C10 C9 N1 . . 117.5(3) ?
    C14 C9 N1 . . 122.5(3) ?
    C9 C10 C11 . . 120.7(4) ?
    C9 C10 H10 . . 119.7 ?
    C11 C10 H10 . . 119.7 ?
    C12 C11 C10 . . 119.3(4) ?
    C12 C11 H11 . . 120.3 ?
    C10 C11 H11 . . 120.3 ?
    C13 C12 C11 . . 120.1(4) ?
    C13 C12 H12 . . 119.9 ?
    C11 C12 H12 . . 119.9 ?
    C12 C13 C14 . . 121.4(4) ?
    C12 C13 H13 . . 119.3 ?
    C14 C13 H13 . . 119.3 ?
    C9 C14 C13 . . 118.5(4) ?
    C9 C14 H14 . . 120.7 ?
    C13 C14 H14 . . 120.7 ?
    C16 C15 C20 . . 120.0(4) ?
    C16 C15 N2 . . 121.5(4) ?
    C20 C15 N2 . . 118.4(4) ?
    C15 C16 C17 . . 120.0(4) ?
    C15 C16 H16 . . 120 ?
    C17 C16 H16 . . 120 ?
    C18 C17 C16 . . 120.0(5) ?
    C18 C17 H17 . . 120 ?
    C16 C17 H17 . . 120 ?
    C19 C18 C17 . . 119.9(4) ?
    C19 C18 H18 . . 120 ?
    C17 C18 H18 . . 120 ?
    C18 C19 C20 . . 120.0(5) ?
    C18 C19 H19 . . 120 ?
    C20 C19 H19 . . 120 ?
    C15 C20 C19 . . 120.1(5) ?
    C15 C20 H20 . . 119.9 ?
    C19 C20 H20 . . 119.9 ?
    C1 N1 C9 . . 126.9(3) ?
    C1 N1 H1N . . 113(3) ?
    C9 N1 H1N . . 120(3) ?
    C8 N2 C15 . . 126.8(3) ?
    C8 N2 H2N . . 110(3) ?
    C15 N2 H2N . . 123(3) ?
loop_
    _geom_torsion_atom_site_label_1
    _geom_torsion_atom_site_label_2
    _geom_torsion_atom_site_label_3
    _geom_torsion_atom_site_label_4
    _geom_torsion_site_symmetry_1
    _geom_torsion_site_symmetry_2
    _geom_torsion_site_symmetry_3
    _geom_torsion_site_symmetry_4
    _geom_torsion
    _geom_torsion_publ_flag
    O1 C1 C2 C3 . . . . 23.9(6) ?
    N1 C1 C2 C3 . . . . -159.8(3) ?
    C1 C2 C3 C4 . . . . -173.8(3) ?
    C2 C3 C4 C5 . . . . 179.0(4) ?
    C3 C4 C5 C6 . . . . -178.1(4) ?
    C4 C5 C6 C7 . . . . -179.4(4) ?
    C5 C6 C7 C8 . . . . -178.9(4) ?
    C6 C7 C8 O2 . . . . -29.1(6) ?
    C6 C7 C8 N2 . . . . 152.7(4) ?
    C14 C9 C10 C11 . . . . 1.7(6) ?
    N1 C9 C10 C11 . . . . 178.2(4) ?
    C9 C10 C11 C12 . . . . -0.6(7) ?
    C10 C11 C12 C13 . . . . -0.2(7) ?
    C11 C12 C13 C14 . . . . 0.0(7) ?
    C10 C9 C14 C13 . . . . -2.0(6) ?
    N1 C9 C14 C13 . . . . -178.3(4) ?
    C12 C13 C14 C9 . . . . 1.1(7) ?
    C20 C15 C16 C17 . . . . -0.9(7) ?
    N2 C15 C16 C17 . . . . -176.4(4) ?
    C15 C16 C17 C18 . . . . 0.7(8) ?
    C16 C17 C18 C19 . . . . -1.0(8) ?
    C17 C18 C19 C20 . . . . 1.7(8) ?
    C16 C15 C20 C19 . . . . 1.5(7) ?
    N2 C15 C20 C19 . . . . 177.1(4) ?
    C18 C19 C20 C15 . . . . -1.9(8) ?
    O1 C1 N1 C9 . . . . 1.5(7) ?
    C2 C1 N1 C9 . . . . -174.8(4) ?
    C10 C9 N1 C1 . . . . 145.5(4) ?
    C14 C9 N1 C1 . . . . -38.0(6) ?
    O2 C8 N2 C15 . . . . -1.4(7) ?
    C7 C8 N2 C15 . . . . 176.8(4) ?
    C16 C15 N2 C8 . . . . -42.2(6) ?
    C20 C15 N2 C8 . . . . 142.3(4) ?
loop_
    _geom_hbond_atom_site_label_D
    _geom_hbond_atom_site_label_H
    _geom_hbond_atom_site_label_A
    _geom_hbond_site_symmetry_A
    _geom_hbond_distance_DH
    _geom_hbond_distance_HA
    _geom_hbond_distance_DA
    _geom_hbond_angle_DHA
    N1 H1N O1 1_545 0.84(3) 2.17(3) 3.004(4) 173(4)
    N2 H2N O2 1_565 0.84(3) 2.13(3) 2.937(4) 161(4)
data_global
_journal_date_recd_electronic     2010-05-11
_journal_date_accepted     2010-05-11
_journal_name_full     'Acta Crystallographica, Section E'
_journal_year     2010
_journal_volume     66
_journal_issue      6
_journal_page_first     o1363
_journal_page_last     o1363
_journal_paper_category     QO
_journal_coeditor_code     BT5267
_publ_contact_author_name     'Prof. B. Thimme Gowda'
_publ_contact_author_address
;
  Department of Chemistry
  Mangalore University
  Mangalagangotri-574 199
  Mangalore, INDIA
;
_publ_contact_author_email     gowdabt@yahoo.com
_publ_contact_author_fax     '91 824 2287367'
_publ_contact_author_phone     '91 824 2287262'
_publ_section_title
;
<i>N</i>,<i>N</i>'-Diphenylsuberamide
;
loop_
    _publ_author_name
    _publ_author_address
    'B. Thimme Gowda'
; Department of Chemistry
  Mangalore University
  Mangalagangotri 574 199
  Mangalore, India
;
    'Miroslav Tokar\<c\'ik'
; Faculty of Chemical and Food Technology
  Slovak Technical University
  Radlinsk\'eho 9
  SK-812 37 Bratislava
  Slovak Republic
;
    'Vinola Z. Rodrigues'
; Department of Chemistry
  Mangalore University
  Mangalagangotri 574 199
  Mangalore, India
;
    'Jozef Ko\<z\'i\<sek'
; Faculty of Chemical and Food Technology
  Slovak Technical University
  Radlinsk\'eho 9
  SK-812 37 Bratislava
  Slovak Republic
;
    'Hartmut Fuess'
; Institute of Materials Science
  Darmstadt University of Technology
  Petersenstrasse 23
  D-64287 Darmstadt, Germany
;
