# Supplementary material for: N,N′-Diphenyl­suberamide
Source: Acta Crystallogr Sect E Struct Rep Online. 2010 May 15;66(Pt 6):o1363. doi: 10.1107/S1600536810017344 (PMC2979493; doi:10.1107/S1600536810017344)
Supplement: Supplementary file 2 [file e-66-o1363-Isup2.hkl]

#
# h,k,l, Fc-squared, Fo-squared, sigma(Fo-squared) and status flag
#
data_I
_shelx_title '  SD1 in C2/c'
_shelx_refln_list_code          4
_shelx_F_calc_maximum      502.92
_exptl_crystal_F_000      1392.00
_reflns_d_resolution_high  0.8403
 
loop_
 _symmetry_equiv_pos_as_xyz
 'x, y, z'
 '-x, y, -z+1/2'
 'x+1/2, y+1/2, z'
 '-x+1/2, y+1/2, -z+1/2'
 '-x, -y, -z'
 'x, -y, z-1/2'
 '-x+1/2, -y+1/2, -z'
 'x+1/2, -y+1/2, z-1/2'
 
_cell_length_a    18.2267
_cell_length_b     5.0310
_cell_length_c    38.1436
_cell_angle_alpha  90.000
_cell_angle_beta   96.517
_cell_angle_gamma  90.000
 
_shelx_F_squared_multiplier     1.000
 
loop_
 _refln_index_h
 _refln_index_k
 _refln_index_l
 _refln_F_squared_calc
 _refln_F_squared_meas
 _refln_F_squared_sigma
 _refln_observed_status
   2   0   0      475.94      180.55    240.11 o
   4   0   0      221.95      264.00     11.96 o
   6   0   0      807.55      883.12    377.20 o
   8   0   0     4483.38     4373.51    136.24 o
  10   0   0     4866.31     4213.75   2045.58 o
  12   0   0      686.42      675.60     29.79 o
  14   0   0        0.02       20.78     14.20 o
  16   0   0      245.82      131.04     29.80 o
  18   0   0        1.61       11.94     19.33 o
  20   0   0      357.67      175.50     39.58 o
   1   1   0     5020.64     4229.29     33.09 o
   3   1   0     6028.94     3581.76    147.26 o
   5   1   0    16887.45    16683.04     92.75 o
   7   1   0     1494.71     1696.85     20.79 o
   9   1   0     1692.36     1847.25     25.11 o
  11   1   0      941.20     1009.12     22.57 o
  13   1   0       21.53       23.86     12.71 o
  15   1   0      122.87      133.25     18.57 o
  17   1   0        9.57       44.70     22.78 o
  19   1   0       59.20       51.19     29.05 o
  21   1   0      123.00      115.71     31.82 o
   0   2   0       26.69       95.92     10.00 o
   2   2   0      357.17      445.42      8.84 o
   4   2   0      431.77      526.79     10.73 o
   6   2   0     2032.65     2261.87     22.08 o
   8   2   0     1797.98     2037.49     20.52 o
  10   2   0      112.41      100.22      9.97 o
  12   2   0     1422.85     1310.43     23.08 o
  14   2   0      179.55      170.72     18.71 o
  16   2   0       30.59       33.45     23.57 o
  18   2   0      149.10      114.41     26.32 o
  20   2   0       28.24       33.99     32.88 o
   1   3   0       45.60       63.12      6.65 o
   3   3   0       44.91       73.81      9.27 o
   5   3   0     2619.53     2712.43     22.92 o
   7   3   0      326.29      364.40     12.05 o
   9   3   0     1195.60     1224.54     20.71 o
  11   3   0       20.47       27.71     13.71 o
  13   3   0       40.25       50.91     17.94 o
  15   3   0        6.58       24.43     24.04 o
  17   3   0      137.45      151.25     29.58 o
   0   4   0      201.92      217.45     11.90 o
   2   4   0       37.82       37.60      9.69 o
   4   4   0      517.03      537.74     15.24 o
   6   4   0      592.78      672.89     17.46 o
   8   4   0      240.70      262.25     16.05 o
  10   4   0     1580.13     1595.54     30.81 o
  12   4   0      148.03      137.42     20.11 o
  14   4   0       86.92       66.49     35.74 o
  16   4   0       69.32      125.99     42.50 o
   1   5   0      125.06       87.89     12.45 o
   3   5   0      365.04      394.23     18.68 o
   5   5   0      711.67      694.40     24.89 o
   7   5   0       18.13       65.10     31.57 o
   9   5   0      135.51      125.83     32.02 o
  11   5   0       20.97       22.22     31.88 o
 -21   1   1        2.50       65.52     32.28 o
 -19   1   1       13.03       15.88     27.11 o
 -17   1   1      128.82      136.02     22.10 o
 -15   1   1       73.20       65.73     16.79 o
 -13   1   1      373.31      412.15     16.48 o
 -11   1   1      354.32      356.92     15.32 o
  -9   1   1      574.09      610.79     20.78 o
  -7   1   1      135.71      151.49      7.84 o
  -5   1   1     2871.56     2479.37     48.82 o
  -3   1   1    13680.39    14188.02    103.36 o
  -1   1   1     2229.23     1374.14     19.97 o
   1   1   1      848.90      639.76     10.69 o
   3   1   1    25631.27    24866.24    130.78 o
   5   1   1     4008.96     3648.73     54.22 o
   7   1   1      538.71      453.33     15.11 o
   9   1   1     3929.17     3948.90     29.23 o
  11   1   1       25.83       20.93     10.28 o
  13   1   1      141.07      154.62     13.92 o
  15   1   1      477.13      442.23     22.17 o
  17   1   1      114.29      102.49     24.39 o
  19   1   1       64.80      110.20     29.51 o
  21   1   1       14.59       86.77     32.18 o
 -20   2   1       22.19       59.25     32.23 o
 -18   2   1        6.65       50.70     26.25 o
 -16   2   1       20.52       45.71     23.31 o
 -14   2   1      170.91      130.43     18.26 o
 -12   2   1     1500.71     1303.73     22.93 o
 -10   2   1        2.69       20.56      9.07 o
  -8   2   1     1131.87     1245.63     16.26 o
  -6   2   1      580.09      656.47     14.40 o
  -4   2   1      538.26      602.16      9.55 o
  -2   2   1     1358.33     1406.83     13.97 o
   0   2   1     1446.73     1554.12     14.02 o
   2   2   1     5099.23     5951.75     33.27 o
   4   2   1     1071.99     1089.10     15.07 o
   6   2   1      773.98      834.87     14.30 o
   8   2   1      692.11      704.93     21.99 o
  10   2   1      127.78      108.01      9.59 o
  12   2   1      628.45      624.68     18.15 o
  14   2   1      198.50      179.26     20.14 o
  16   2   1       36.49       51.28     20.72 o
  18   2   1       29.34       70.81     25.79 o
  20   2   1        6.13       69.42     30.24 o
 -17   3   1       97.31       61.28     29.03 o
 -15   3   1       64.95       88.70     23.22 o
 -13   3   1       46.84       31.13     17.15 o
 -11   3   1      128.83      146.75     13.58 o
  -9   3   1     1762.67     1811.71     24.82 o
  -7   3   1       51.45       48.83      9.09 o
  -5   3   1        2.65       12.81      7.54 o
  -3   3   1       68.13       75.96      7.40 o
  -1   3   1      186.40      191.56      7.72 o
   1   3   1      266.81      251.71      8.13 o
   3   3   1      510.26      227.33     31.43 o
   5   3   1     4426.21     4510.73     33.24 o
   7   3   1      143.20      131.11     10.32 o
   9   3   1       39.93       53.54     12.46 o
  11   3   1      129.69      139.65     15.05 o
  13   3   1      161.13      218.69     20.19 o
  15   3   1        4.43       40.07     23.77 o
  17   3   1       18.44       16.25     29.53 o
 -16   4   1        7.57       76.85     43.21 o
 -14   4   1       94.81       55.68     36.28 o
 -12   4   1       97.20      111.59     17.63 o
 -10   4   1      561.72      526.97     20.43 o
  -8   4   1      113.38      124.78     14.19 o
  -6   4   1       71.47       74.36     11.61 o
  -4   4   1      277.61      390.60     17.99 o
  -2   4   1      129.56      159.67      9.90 o
   0   4   1       41.05       54.42      7.18 o
   2   4   1      114.69      129.56      9.96 o
   4   4   1     1201.16     1227.00     20.67 o
   6   4   1     1791.59     1885.83     26.45 o
   8   4   1       39.53       56.32     15.00 o
  10   4   1      734.27      746.19     23.91 o
  12   4   1      263.00      301.21     26.39 o
  14   4   1       37.54       94.10     34.20 o
 -11   5   1       12.68        9.48     33.68 o
  -9   5   1       54.63       66.82     31.15 o
  -7   5   1      604.20      553.94     54.86 o
  -5   5   1       17.19       49.51     23.60 o
  -3   5   1      149.21      132.13     21.04 o
  -1   5   1      204.39      274.20     20.54 o
   1   5   1      714.75      685.44     25.74 o
   3   5   1      514.27      325.71     26.20 o
   5   5   1      396.23      394.26     21.30 o
   7   5   1      121.17      110.77     31.35 o
   9   5   1       13.34       64.09     31.53 o
  11   5   1        6.06       40.28     32.58 o
 -20   0   2       16.00      -13.83     37.34 o
 -18   0   2       84.93       78.24     46.36 o
 -16   0   2      211.25      193.83     26.08 o
 -14   0   2        0.02       18.16     14.90 o
 -12   0   2      139.71      199.73     17.41 o
 -10   0   2     2081.51     1980.45    884.65 o
  -8   0   2      496.89      440.62     18.15 o
  -6   0   2    13254.10    13111.49   5360.31 o
  -4   0   2      180.86      231.69     12.98 o
  -2   0   2    14137.40     9881.35   5577.17 o
   2   0   2       22.16       91.81     42.79 o
   4   0   2    53444.55    60819.71   1287.93 o
   6   0   2    17397.37    14535.98   6792.38 o
   8   0   2      532.58      617.82     24.62 o
  10   0   2     5768.52     4495.45   2171.52 o
  12   0   2     1600.45     1775.47     32.31 o
  14   0   2     2304.45     1845.76    942.76 o
  16   0   2      203.35      214.47     28.71 o
  18   0   2        7.86       -5.03     21.67 o
  20   0   2      113.54       85.86     39.76 o
 -21   1   2       51.79       90.47     35.33 o
 -19   1   2       54.25       57.36     27.43 o
 -17   1   2       73.42       74.42     21.00 o
 -15   1   2      229.91      246.59     18.27 o
 -13   1   2      108.04      153.85     13.77 o
 -11   1   2     4504.06     4782.97     40.49 o
  -9   1   2     1179.09     1247.53     19.40 o
  -7   1   2       38.00       17.42      6.07 o
  -5   1   2     7974.95     4484.51    196.02 o
  -3   1   2     1661.41     1131.05     37.11 o
  -1   1   2      161.70       50.63      6.37 o
   1   1   2    50927.34    51777.05    256.56 o
   3   1   2    29947.71    29333.30    107.44 o
   5   1   2     6829.66     6469.71     83.93 o
   7   1   2      373.26      312.85     23.70 o
   9   1   2      244.85      340.69     12.53 o
  11   1   2      105.00      118.35     11.14 o
  13   1   2      345.74      419.10     16.93 o
  15   1   2      522.88      539.65     25.02 o
  17   1   2       63.28       80.51     25.82 o
  19   1   2       62.84       75.54     29.86 o
  21   1   2       79.59      139.80     31.88 o
 -20   2   2       85.62       97.79     31.38 o
 -18   2   2       26.62        3.00     25.47 o
 -16   2   2      145.79       98.83     21.72 o
 -14   2   2      102.08      110.05     17.79 o
 -12   2   2      356.88      410.59     16.61 o
 -10   2   2      172.10      133.92     10.46 o
  -8   2   2      420.02      601.41     12.55 o
  -6   2   2     1336.66     1503.21     15.57 o
  -4   2   2     1097.76     1198.54     12.47 o
  -2   2   2    13306.25    14689.09     82.13 o
   0   2   2       13.65       22.50      5.48 o
   2   2   2     3546.19     4019.13     20.60 o
   4   2   2     3571.37     3988.20     33.83 o
   6   2   2     7365.70     7727.60     58.13 o
   8   2   2      905.29      972.75     17.29 o
  10   2   2      205.52      216.52     10.76 o
  12   2   2      286.22      277.50     15.41 o
  14   2   2       15.67       25.31     18.38 o
  16   2   2      108.48       99.55     20.96 o
  18   2   2       14.73       18.19     24.40 o
  20   2   2       37.09       38.38     30.04 o
 -17   3   2       45.86       65.59     28.79 o
 -15   3   2      418.88      381.17     25.58 o
 -13   3   2      102.06      124.45     17.30 o
 -11   3   2       35.81       42.49     12.82 o
  -9   3   2     1033.93      998.97     19.49 o
  -7   3   2       20.83       28.43      8.01 o
  -5   3   2      878.51      675.44     35.10 o
  -3   3   2     1936.43     2158.22     18.18 o
  -1   3   2       56.65       21.99      6.67 o
   1   3   2      272.79      330.51     13.84 o
   3   3   2       31.35       20.88      6.64 o
   5   3   2     1179.82     1090.41     32.15 o
   7   3   2      165.05      161.75     10.31 o
   9   3   2      586.86      594.48     17.63 o
  11   3   2      631.24      686.42     20.89 o
  13   3   2      601.48      536.10     25.97 o
  15   3   2       63.52       84.84     24.90 o
  17   3   2       53.83      116.59     29.29 o
 -16   4   2      220.61      233.30     41.00 o
 -14   4   2        2.13       49.06     34.96 o
 -12   4   2      257.47      260.16     23.26 o
 -10   4   2       23.80       42.66     11.01 o
  -8   4   2      581.72      514.08     18.85 o
  -6   4   2      115.49      137.05     11.79 o
  -4   4   2      563.09      520.19     13.63 o
  -2   4   2       75.09       71.36      6.77 o
   0   4   2       53.34       67.06      6.16 o
   2   4   2      799.95      822.16     15.44 o
   4   4   2      400.16      440.50     14.88 o
   6   4   2      871.12      889.52     19.99 o
   8   4   2      565.62      617.93     20.48 o
  10   4   2      834.49      841.64     24.14 o
  12   4   2       33.72       69.43     21.22 o
  14   4   2      186.76      218.20     52.68 o
 -11   5   2       30.83       22.50     32.79 o
  -9   5   2      208.38      202.82     30.42 o
  -7   5   2      947.62      911.80     69.87 o
  -5   5   2      335.25      251.57     32.36 o
  -3   5   2     1601.69     1593.62     36.38 o
  -1   5   2      943.65      918.40     35.34 o
   1   5   2     1051.78      945.17     28.34 o
   3   5   2      168.48      140.30     23.77 o
   5   5   2       17.92       71.40     20.51 o
   7   5   2      347.81      306.12     27.67 o
   9   5   2       50.64       72.18     31.30 o
  11   5   2      585.86      564.98     34.58 o
 -21   1   3       62.63       90.13     36.93 o
 -19   1   3      133.67      184.20     27.85 o
 -17   1   3       71.77       68.84     19.52 o
 -15   1   3        8.94       -2.75     16.04 o
 -13   1   3      954.66      948.47     21.15 o
 -11   1   3     4197.75     4484.68     45.89 o
  -9   1   3     1139.30     1213.11     19.48 o
  -7   1   3      636.34      496.97     39.91 o
   1   1   3    57972.85    57591.73    297.27 o
   3   1   3     9373.59     9425.61     57.80 o
   5   1   3       62.96       86.58      8.61 o
   7   1   3     4534.69     4312.68    154.83 o
   9   1   3      490.63      501.68     18.88 o
  11   1   3      424.32      451.29     13.87 o
  13   1   3      215.25      252.37     15.42 o
  15   1   3      201.96      257.28     21.27 o
  17   1   3       20.16       44.29     25.35 o
  19   1   3       24.26       89.26     30.94 o
  21   1   3       42.26       78.69     33.24 o
 -20   2   3      106.23      214.49     31.97 o
 -18   2   3        2.19       23.70     25.32 o
 -16   2   3       14.65       37.93     21.19 o
 -14   2   3      118.40       98.85     17.78 o
 -12   2   3      583.94      521.97     17.28 o
 -10   2   3      259.52      198.56     10.77 o
  -8   2   3      531.07      610.77     12.68 o
  -6   2   3     1685.90     1844.26     24.02 o
  -4   2   3      618.20      661.29     10.03 o
  -2   2   3     5555.47     6128.85     39.38 o
   0   2   3      758.66      994.05     11.60 o
   2   2   3     2343.58     2731.97     18.67 o
   4   2   3      605.11      740.77     10.80 o
   6   2   3       92.82      110.72      9.71 o
   8   2   3     1857.62     1879.76     26.67 o
  10   2   3      135.88      138.62     10.32 o
  12   2   3       64.55       65.14     13.70 o
  14   2   3       65.86       60.10     20.90 o
  16   2   3      293.62      253.56     24.47 o
  18   2   3       34.71       64.74     24.18 o
  20   2   3       21.70       65.87     31.65 o
 -17   3   3      222.81      234.97     27.99 o
 -15   3   3      267.10      255.38     23.59 o
 -13   3   3       39.48       44.81     16.48 o
 -11   3   3      113.47      124.21     13.82 o
  -9   3   3     1304.81     1329.03     28.93 o
  -7   3   3      275.61      245.27     10.06 o
  -5   3   3     1356.89     1659.33     60.81 o
  -3   3   3       52.64       56.35      6.70 o
  -1   3   3     1154.10     1274.11     16.53 o
   1   3   3      333.99      272.97     39.09 o
   3   3   3      149.44      140.96      7.70 o
   5   3   3     1395.09     1426.48     17.12 o
   7   3   3      162.23      156.67     11.24 o
   9   3   3      263.17      252.46     14.87 o
  11   3   3      269.64      313.99     17.61 o
  13   3   3     1118.21     1032.82     36.20 o
  15   3   3      157.37      153.13     24.68 o
  17   3   3       13.71       41.39     29.36 o
 -16   4   3      149.86      191.03     41.90 o
 -14   4   3       43.15       28.29     29.56 o
 -12   4   3      156.06      210.39     22.28 o
 -10   4   3       21.46       50.86     17.60 o
  -8   4   3      361.86      316.16     12.20 o
  -6   4   3      834.65      940.30     22.53 o
  -4   4   3      408.26      455.95     13.03 o
  -2   4   3      387.28      404.77     14.66 o
   0   4   3      671.10      756.03     17.57 o
   2   4   3      100.67      124.04      9.74 o
   4   4   3       52.53       70.97     11.85 o
   6   4   3      454.59      513.45     16.54 o
   8   4   3      926.99      915.68     23.77 o
  10   4   3       47.53       77.66     18.94 o
  12   4   3       63.85       83.29     21.89 o
  14   4   3      115.69      177.67     30.29 o
 -11   5   3       54.85       29.38     42.37 o
  -9   5   3       31.91      119.59     37.28 o
  -7   5   3       41.93      102.31     26.28 o
  -5   5   3      172.53      110.25     26.01 o
  -3   5   3      357.54      401.29     23.50 o
  -1   5   3      590.04      502.22     33.25 o
   1   5   3      210.36      212.16     18.51 o
   3   5   3      905.40      862.15     34.00 o
   5   5   3      298.50      327.22     22.43 o
   7   5   3       51.86       75.97     23.74 o
   9   5   3       36.64       58.27     29.41 o
  11   5   3       57.39       87.52     33.63 o
 -20   0   4      136.79       91.96     38.57 o
 -18   0   4       98.63       90.58     32.56 o
 -16   0   4       90.11      102.28     21.57 o
 -14   0   4       80.21       94.72     46.74 o
 -12   0   4       41.96       32.89     16.00 o
 -10   0   4      592.31      542.06    299.87 o
  -8   0   4     6712.80     7306.93     66.99 o
  -6   0   4      421.96      337.31    166.38 o
  -4   0   4    14748.86    14427.57    791.66 o
  -2   0   4     7176.90     6490.47   2597.56 o
   0   0   4    11388.58    12131.46     71.22 o
   2   0   4      765.05      512.92    307.32 o
   4   0   4   252933.50   246434.31   3921.83 o
   6   0   4     1773.61     1306.00    757.82 o
   8   0   4     2461.50     2603.61     50.03 o
  10   0   4     7375.69     5290.66   2795.80 o
  12   0   4      542.06      487.87     29.98 o
  14   0   4      433.67      361.90    211.52 o
  16   0   4      566.39      506.34     35.59 o
  18   0   4       16.19        1.73     31.16 o
  20   0   4      114.93      155.38     45.05 o
 -21   1   4       77.33       92.36     33.21 o
 -19   1   4       56.62      100.68     26.92 o
 -17   1   4      121.95       84.33     19.70 o
 -15   1   4       26.45       27.68     15.27 o
 -13   1   4       42.63       78.00     11.94 o
 -11   1   4     1074.12     1046.37     18.02 o
  -9   1   4      436.33      407.89     27.73 o
  -7   1   4     1007.17      725.95     10.61 o
  -5   1   4     4891.26     4734.14    112.87 o
   1   1   4     2133.40     2160.20     23.56 o
   3   1   4    85535.63    85392.07    828.75 o
   5   1   4      169.04      167.95     10.05 o
   7   1   4     4814.36     4282.44    195.09 o
   9   1   4      984.11     1073.88     18.14 o
  11   1   4      103.16      139.03     10.81 o
  13   1   4      108.46      160.62     14.69 o
  15   1   4     1155.33     1088.67     33.37 o
  17   1   4       84.41      102.79     25.49 o
  19   1   4      258.69      364.04     32.87 o
 -20   2   4       56.88       63.55     31.80 o
 -18   2   4       90.44       81.34     26.63 o
 -16   2   4       11.15       15.00     21.04 o
 -14   2   4      327.30      333.05     17.52 o
 -12   2   4      158.61      192.22     19.08 o
 -10   2   4       10.16       37.94      9.03 o
  -8   2   4     3068.61     3457.62     26.68 o
  -6   2   4      498.20      503.82     14.49 o
  -4   2   4     3467.63     4105.99     31.96 o
  -2   2   4     3838.77     4190.37     24.45 o
   0   2   4      461.01      642.33     10.31 o
   2   2   4      309.62      309.84      8.22 o
   4   2   4     1688.37     1786.51     17.46 o
   6   2   4       14.21       31.46      8.94 o
   8   2   4     1485.38     1450.03     19.61 o
  10   2   4     1134.15     1044.16     17.24 o
  12   2   4       89.53       74.84     16.36 o
  14   2   4       85.51       90.76     20.39 o
  16   2   4      205.98      185.70     23.43 o
  18   2   4       77.20       86.93     25.71 o
  20   2   4       21.15       -2.20     33.10 o
 -17   3   4       55.99       77.56     27.42 o
 -15   3   4      243.30      308.69     25.56 o
 -13   3   4       29.61       32.09     16.33 o
 -11   3   4       50.17       45.11     13.79 o
  -9   3   4      927.56      895.91     39.90 o
  -7   3   4      477.42      428.26      8.62 o
  -5   3   4     3362.32     2620.28     43.90 o
  -3   3   4       60.17       86.40      7.62 o
  -1   3   4     1919.54     2539.79     22.02 o
   1   3   4     1172.52     1116.59     59.17 o
   3   3   4       77.22       37.15      6.89 o
   5   3   4       69.35      105.79     11.59 o
   7   3   4      721.73      764.04     17.55 o
   9   3   4      153.68      167.12     14.88 o
  11   3   4      941.85      943.30     22.67 o
  13   3   4      403.51      497.52     23.69 o
  15   3   4       60.48       63.56     25.22 o
  17   3   4      111.16      119.81     30.26 o
 -16   4   4      124.38      185.88     38.72 o
 -14   4   4      166.66      199.17     30.12 o
 -12   4   4       73.69      104.61     25.80 o
 -10   4   4      524.09      475.76     21.99 o
  -8   4   4      308.95      268.06     12.39 o
  -6   4   4     4187.60     4101.24     69.95 o
  -4   4   4     1144.98     1081.29     16.87 o
  -2   4   4      260.10      342.16     13.93 o
   0   4   4      917.92      962.92     21.21 o
   2   4   4      764.16      783.45     17.35 o
   4   4   4      291.00      282.55     13.25 o
   6   4   4      674.03      644.50     17.80 o
   8   4   4      258.18      258.98     18.24 o
  10   4   4        1.84       19.63     19.40 o
  12   4   4      114.47       88.75     21.98 o
  14   4   4      117.98      172.97     28.43 o
 -11   5   4        6.33       29.10     39.33 o
  -9   5   4      231.46      217.24     28.10 o
  -7   5   4      434.75      500.97     30.10 o
  -5   5   4      101.56       68.79     27.34 o
  -3   5   4      681.09      663.73     27.93 o
  -1   5   4      334.67      377.29     24.81 o
   1   5   4      901.04      901.26     31.03 o
   3   5   4      344.22      242.97     23.03 o
   5   5   4      878.41      960.21     28.68 o
   7   5   4       26.37       31.84     24.06 o
   9   5   4      179.35      186.34     29.30 o
  11   5   4       10.11       37.98     34.74 o
 -21   1   5        6.85       51.43     32.57 o
 -19   1   5      194.77      181.00     26.98 o
 -17   1   5       48.91       57.38     19.73 o
 -15   1   5       61.63       78.01     15.52 o
 -13   1   5      127.39      157.80     12.48 o
 -11   1   5      865.66      803.22     15.54 o
  -9   1   5     2480.87     2966.36     26.17 o
  -7   1   5     1109.70     1147.48     12.59 o
  -1   1   5     3036.83     2883.27     36.31 o
   1   1   5     5062.40     5403.88     26.77 o
   3   1   5    11045.66    11445.28     50.48 o
   5   1   5     5391.95     4625.74     44.41 o
   7   1   5     2324.42     2201.32    132.16 o
   9   1   5      522.37      465.39     39.63 o
  11   1   5      122.06      127.83     10.74 o
  13   1   5      370.81      316.65     18.50 o
  15   1   5      340.24      354.59     24.14 o
  17   1   5       61.34       76.42     26.07 o
  19   1   5       27.48       36.13     25.74 o
 -20   2   5        0.73       37.80     31.37 o
 -18   2   5      115.98      139.52     26.84 o
 -16   2   5       29.16       39.10     20.92 o
 -14   2   5       45.94       64.42     16.79 o
 -12   2   5      713.77      638.91     21.57 o
 -10   2   5      360.43      350.07     12.76 o
  -8   2   5     2497.25     2590.46     28.13 o
  -6   2   5     2317.75     2647.59     23.33 o
  -4   2   5      962.35     1129.51     12.21 o
  -2   2   5      280.41      332.53      7.73 o
   0   2   5     1474.50     1656.18     14.48 o
   2   2   5     3343.83     4139.64     29.53 o
   4   2   5      427.93      547.20     11.54 o
   6   2   5     5400.06     5603.20     54.43 o
   8   2   5     4273.43     4347.44     38.98 o
  10   2   5      714.75      650.90     15.43 o
  12   2   5      171.30      193.41     16.26 o
  14   2   5       61.42       73.35     19.37 o
  16   2   5      174.01      193.34     28.66 o
  18   2   5        3.20       37.66     27.70 o
 -17   3   5       60.55       91.77     26.20 o
 -15   3   5      208.48      206.95     23.19 o
 -13   3   5       12.25       23.85     15.39 o
 -11   3   5       78.60      114.53     13.42 o
  -7   3   5       33.91       53.58      7.60 o
  -5   3   5      288.88      355.48     16.31 o
  -3   3   5      307.86      312.55      8.56 o
  -1   3   5     2619.56     3271.86     24.76 o
   1   3   5      752.26      414.22     41.94 o
   3   3   5       97.37       83.72      7.45 o
   5   3   5     1064.08     1010.45     50.59 o
   7   3   5       96.85      137.06     11.84 o
   9   3   5       45.57       77.86     15.18 o
  11   3   5      336.14      364.69     17.99 o
  13   3   5      318.15      347.19     22.70 o
  15   3   5        0.89       25.08     25.13 o
  17   3   5       68.79       62.99     27.17 o
 -16   4   5       66.55      126.97     36.00 o
 -14   4   5        7.74       32.05     30.00 o
 -12   4   5       28.32      105.57     26.06 o
 -10   4   5      548.14      545.08     24.95 o
  -8   4   5      142.92      169.30     12.17 o
  -6   4   5     1742.74     1672.57     24.84 o
  -4   4   5      190.70      191.14     12.40 o
  -2   4   5     1084.97     1020.14     19.72 o
   0   4   5      228.73      236.27     13.72 o
   2   4   5      222.93      266.10     13.46 o
   4   4   5       79.96       65.56     10.76 o
   6   4   5      240.64      285.74     14.91 o
   8   4   5      216.22      231.22     18.34 o
  10   4   5      179.24      175.36     20.25 o
  12   4   5       33.61       55.07     21.69 o
  14   4   5      573.00      617.96     33.48 o
 -11   5   5        5.50       32.85     40.56 o
  -9   5   5       20.90       34.91     27.70 o
  -7   5   5      106.35      166.74     25.67 o
  -5   5   5       39.45       74.49     25.90 o
  -3   5   5     1251.35     1116.49     54.25 o
  -1   5   5      547.87      449.76     25.56 o
   1   5   5      476.85      484.44     28.68 o
   3   5   5      130.13       92.99     21.20 o
   5   5   5       96.84      113.56     20.97 o
   7   5   5       75.64      107.89     24.88 o
   9   5   5      117.13      176.43     29.66 o
  11   5   5       48.98       48.66     36.58 o
 -20   0   6       51.64       53.84     37.97 o
 -18   0   6        1.80       54.75     18.57 o
 -16   0   6      193.12      171.82     25.64 o
 -14   0   6      101.10       99.80     52.96 o
 -12   0   6      421.66      481.54     21.00 o
 -10   0   6      102.67       67.83     38.07 o
  -8   0   6     1457.58     1618.45     30.72 o
  -6   0   6      361.46      343.91    151.01 o
  -4   0   6    74095.39    90292.16   1021.32 o
  -2   0   6     8175.95     5298.33   3129.00 o
   0   0   6       26.60       42.21      5.10 o
   2   0   6    16416.91     8199.92   5977.21 o
   4   0   6   122595.96   117580.28   2618.33 o
   6   0   6     2067.18     1267.88    692.41 o
   8   0   6     2512.17     2674.63     83.60 o
  10   0   6     2507.13      700.03    847.22 o
  12   0   6       17.28       15.06     14.73 o
  14   0   6       18.28       24.39     14.45 o
  16   0   6      942.52      930.06     39.76 o
  18   0   6      530.69      432.01     97.83 o
  20   0   6       38.15       55.16     37.88 o
 -21   1   6      123.57      109.92     33.99 o
 -19   1   6      447.24      509.21     32.69 o
 -17   1   6      154.66      132.35     20.54 o
 -15   1   6       46.30       55.14     14.73 o
 -13   1   6       47.57       59.01     11.15 o
 -11   1   6      289.28      132.18      9.97 o
  -9   1   6     1475.28      890.37     13.61 o
  -7   1   6     7279.11     8513.08     38.40 o
  -5   1   6      258.39      283.06      7.41 o
  -1   1   6     2422.23     1451.91     27.49 o
   1   1   6     5967.07     5952.35     33.00 o
   3   1   6    14969.50    15185.10     80.96 o
   5   1   6     5653.67     5864.60     43.97 o
   7   1   6     2385.98     1984.47    136.30 o
   9   1   6      815.31      796.18     27.46 o
  11   1   6       31.79       35.68     10.49 o
  13   1   6      776.53      851.81     24.34 o
  15   1   6      247.73      271.29     22.69 o
  17   1   6      259.17      306.94     29.90 o
  19   1   6       46.80       55.48     25.39 o
 -20   2   6      185.47      194.07     29.76 o
 -18   2   6        6.42       17.17     26.20 o
 -16   2   6      163.71      126.75     21.87 o
 -14   2   6      545.22      467.00     20.12 o
 -12   2   6      834.64      704.26     19.70 o
 -10   2   6      495.54      439.94     15.39 o
  -8   2   6     3336.88     3327.33     41.03 o
  -6   2   6       28.89       34.55      7.05 o
  -4   2   6      962.85     1213.62     12.90 o
  -2   2   6    11096.04    11899.75     64.13 o
   0   2   6        4.52        6.17      6.10 o
   2   2   6     2365.63     2849.46     20.05 o
   4   2   6      203.37      227.76      7.75 o
   6   2   6     5559.51     5908.38     54.75 o
   8   2   6     5955.74     5281.69     70.73 o
  10   2   6      108.75      101.24     11.42 o
  12   2   6      202.08      197.98     17.03 o
  14   2   6       26.96       39.55     18.80 o
  16   2   6      477.22      422.49     33.99 o
  18   2   6       15.81       64.60     28.93 o
 -17   3   6       17.31       59.68     28.29 o
 -15   3   6       67.07      113.01     23.52 o
 -13   3   6      123.74      130.57     15.86 o
 -11   3   6      205.58      201.29     13.40 o
  -9   3   6      139.55      222.27     12.83 o
  -7   3   6       40.84       18.30      7.70 o
  -3   3   6      199.30      228.85      8.93 o
  -1   3   6       84.90      254.12     28.65 o
   1   3   6     1541.04     1772.79     18.92 o
   3   3   6       80.37       68.89     10.91 o
   5   3   6     3905.65     3651.92     59.17 o
   7   3   6      311.60      292.07     10.90 o
   9   3   6     1439.76     1381.63     27.41 o
  11   3   6      589.03      577.25     24.53 o
  13   3   6      355.68      403.45     22.97 o
  15   3   6      137.99      160.81     26.58 o
  17   3   6      115.12       92.19     28.26 o
 -16   4   6      141.40      141.29     35.43 o
 -14   4   6      319.87      290.62     30.29 o
 -12   4   6      574.12      601.67     32.18 o
 -10   4   6      188.50      214.45     19.09 o
  -8   4   6      271.90      268.77     13.82 o
  -6   4   6     1755.19     1782.31     24.46 o
  -4   4   6      383.01      317.41     12.46 o
  -2   4   6      523.83      486.61     15.52 o
   0   4   6     2089.95     1921.44     28.43 o
   2   4   6        5.37       11.40     11.57 o
   4   4   6       68.71       69.89     10.62 o
   6   4   6     1005.98     1060.18     20.55 o
   8   4   6      449.63      433.37     22.07 o
  10   4   6      144.83      136.90     20.53 o
  12   4   6      217.62      208.07     22.20 o
  14   4   6      612.37      680.25     33.96 o
 -11   5   6       16.32       30.41     41.31 o
  -9   5   6      174.57      216.99     34.56 o
  -7   5   6       82.34       52.67     25.31 o
  -5   5   6      205.62      354.54     28.66 o
  -3   5   6      414.86      464.42     26.64 o
  -1   5   6      632.69      686.41     26.21 o
   1   5   6      285.96      264.98     20.69 o
   3   5   6     1073.17      997.39     33.20 o
   5   5   6      191.32      248.33     21.85 o
   7   5   6       75.28       86.12     22.91 o
   9   5   6      194.38      186.70     29.56 o
  11   5   6       43.05       17.16     33.33 o
 -21   1   7       29.87       47.73     30.55 o
 -19   1   7       27.79       66.27     24.88 o
 -17   1   7       53.17       69.62     17.95 o
 -15   1   7       41.51       44.50     14.67 o
 -13   1   7      500.22      440.92     14.74 o
 -11   1   7      116.68      114.10      9.34 o
  -9   1   7     1123.78     1169.26     15.00 o
  -7   1   7     8351.13     8840.84     66.81 o
  -5   1   7     3761.71     4144.03     74.66 o
  -1   1   7     2464.54     1448.28     15.31 o
   1   1   7      740.83      597.74     22.80 o
   3   1   7     6249.33     6426.63     53.11 o
   5   1   7     8764.69     8512.38     43.94 o
   7   1   7     1035.11     1148.79     18.45 o
   9   1   7      234.60      206.16     11.04 o
  11   1   7      698.77      691.11     16.92 o
  13   1   7      274.58      286.98     23.15 o
  15   1   7       17.68       52.96     20.83 o
  17   1   7       75.33      113.74     30.37 o
  19   1   7       42.41       77.21     26.59 o
 -20   2   7       35.97       87.95     30.06 o
 -18   2   7       40.85       70.81     26.33 o
 -16   2   7       14.74       53.20     19.79 o
 -14   2   7      128.76      105.51     16.77 o
 -12   2   7      263.75      175.31     18.44 o
 -10   2   7       57.10       46.63      6.91 o
  -8   2   7     5960.88     6094.23     49.46 o
  -6   2   7       17.46       32.25      6.77 o
  -4   2   7     1206.43     1303.29     13.35 o
  -2   2   7     3411.54     3683.48     21.36 o
   0   2   7     1256.23     1348.82     13.93 o
   2   2   7     2672.34     3163.95     19.41 o
   4   2   7      378.06      391.00      9.56 o
   6   2   7       26.61       51.53      8.87 o
   8   2   7     1018.44     1120.30     16.99 o
  10   2   7       92.43       63.42      8.41 o
  12   2   7     1318.58     1146.75     35.32 o
  14   2   7      150.41       94.91     13.61 o
  16   2   7      272.50      298.56     39.30 o
  18   2   7       23.70       40.00     28.32 o
 -17   3   7      170.76      168.10     28.68 o
 -15   3   7        5.45       14.89     24.01 o
 -13   3   7      614.26      614.40     21.67 o
 -11   3   7      167.86      257.98     21.71 o
  -9   3   7      142.47       86.64     12.62 o
  -7   3   7      530.09      605.30     14.87 o
  -5   3   7     4150.54     4298.04     26.50 o
  -3   3   7      318.91      322.19     11.42 o
  -1   3   7      963.80      720.51     17.78 o
   1   3   7      145.24      281.52     43.22 o
   3   3   7      566.24      428.28     10.69 o
   5   3   7     1021.80     1114.09     15.13 o
   7   3   7      492.41      438.84     12.82 o
   9   3   7     1331.97     1336.59     27.25 o
  11   3   7      238.74      253.28     20.59 o
  13   3   7       10.65       40.75     19.51 o
  15   3   7       41.08       56.79     26.10 o
  17   3   7      242.81      296.76     30.10 o
 -16   4   7        6.84       24.72     35.40 o
 -14   4   7       83.77      124.07     29.99 o
 -12   4   7      336.29      305.27     26.99 o
 -10   4   7      226.33      189.26     18.69 o
  -8   4   7      611.72      553.32     16.65 o
  -6   4   7      184.14      169.17     13.66 o
  -4   4   7      199.40      179.81     14.69 o
  -2   4   7       15.25       23.88     11.76 o
   0   4   7        8.26       52.28     12.50 o
   2   4   7      445.13      501.78     16.43 o
   4   4   7      297.67      331.94     13.13 o
   6   4   7      481.08      493.60     15.72 o
   8   4   7       94.29      104.70     20.08 o
  10   4   7      218.50      218.17     19.90 o
  12   4   7      197.29      198.41     22.11 o
  14   4   7       11.71       69.67     29.17 o
 -11   5   7       68.46      234.01     47.20 o
  -9   5   7      144.50      108.38     36.57 o
  -7   5   7      113.29      106.54     25.22 o
  -5   5   7      298.53      165.16     41.71 o
  -3   5   7      506.45      585.81     35.61 o
  -1   5   7      149.12      159.13     19.50 o
   1   5   7      384.38      370.15     21.38 o
   3   5   7      298.71      200.79     22.26 o
   5   5   7      136.81      161.97     21.68 o
   7   5   7      279.29      310.49     23.65 o
   9   5   7       49.86       67.06     29.82 o
  11   5   7       90.22       92.53     34.18 o
 -20   0   8       14.87       34.10     30.98 o
 -18   0   8      104.30       64.67     33.03 o
 -16   0   8      803.94      759.56     33.49 o
 -14   0   8      177.51      170.82     78.59 o
 -12   0   8      459.37      406.18     38.15 o
 -10   0   8     1462.06     1433.14    575.46 o
  -8   0   8      849.68      834.58     50.70 o
  -6   0   8     2261.33     1348.30    805.94 o
  -4   0   8    37430.64    43486.60    371.33 o
  -2   0   8    10565.79     6619.18   4060.92 o
   0   0   8     4426.19     4392.59     23.91 o
   2   0   8      149.78      135.58     54.89 o
   4   0   8     1589.43     1656.59     28.35 o
   6   0   8      528.49      523.61    246.71 o
   8   0   8     2115.66     2035.47     31.90 o
  10   0   8     3944.85     2589.43   1443.33 o
  12   0   8     1502.78     1583.93     44.61 o
  14   0   8     2351.45     1408.05    836.39 o
  16   0   8     1152.21      950.68    104.23 o
  18   0   8      316.15      594.83    287.82 o
  20   0   8       77.67      102.63     44.80 o
 -21   1   8      147.78      171.84     29.28 o
 -19   1   8       14.30       28.95     23.13 o
 -17   1   8        8.77       27.43     17.57 o
 -15   1   8       30.81      123.11     14.34 o
 -13   1   8      429.56      530.38     14.72 o
 -11   1   8      591.45      675.96     13.64 o
  -9   1   8      711.13      871.65     17.55 o
  -7   1   8     6199.14     5852.69     46.59 o
  -1   1   8     1965.92     2071.36     21.67 o
   1   1   8     1317.93     1042.77     30.14 o
   3   1   8     1669.59     1079.07     93.87 o
   5   1   8      609.98      594.38     28.95 o
   7   1   8    23377.33    24766.19    186.64 o
   9   1   8      399.88      382.77     31.47 o
  11   1   8      295.33      325.64     13.03 o
  13   1   8       71.56      103.32     17.11 o
  15   1   8      268.62      323.85     24.43 o
  17   1   8      491.03      531.17     28.95 o
  19   1   8      295.70      282.94     27.95 o
 -20   2   8       23.93       38.08     30.51 o
 -18   2   8       10.96       59.97     26.01 o
 -16   2   8      102.56      129.82     20.18 o
 -14   2   8      159.80      167.24     17.12 o
 -12   2   8       83.35       53.40      9.37 o
 -10   2   8       34.85       20.28      7.66 o
  -8   2   8      997.05      863.26     28.50 o
  -6   2   8     1706.14     1869.30     26.45 o
  -4   2   8       57.67       55.61      5.28 o
  -2   2   8      730.39      963.13     12.14 o
   0   2   8       75.89      104.51      7.95 o
   2   2   8     4298.33     4828.75     33.94 o
   4   2   8     1660.56     2109.85     19.60 o
   6   2   8     1769.29     1628.76     19.37 o
   8   2   8      258.34      263.95     10.79 o
  10   2   8       77.59       99.44      7.81 o
  12   2   8      890.56      795.28     23.86 o
  14   2   8       20.19       20.00      9.60 o
  16   2   8      118.47      136.91     26.73 o
  18   2   8       24.38       45.20     29.31 o
 -17   3   8      308.08      281.82     27.99 o
 -15   3   8       17.55       27.09     22.52 o
 -13   3   8      431.35      515.31     21.83 o
 -11   3   8      696.48      583.86     19.56 o
  -9   3   8       71.71       40.46      9.36 o
  -7   3   8      175.19       76.39      8.11 o
  -5   3   8     5269.15     5818.58     57.03 o
  -3   3   8      659.22      654.49     14.06 o
  -1   3   8     3588.05     4076.65     33.67 o
   1   3   8      924.92      609.73     86.37 o
   3   3   8      243.24      324.65      9.96 o
   5   3   8       18.48       27.73      7.92 o
   7   3   8       76.06       88.35      9.93 o
   9   3   8     1081.10     1124.40     25.98 o
  11   3   8       14.66       48.34     18.08 o
  13   3   8      207.21      180.67     20.48 o
  15   3   8       65.09       63.76     26.79 o
  17   3   8       83.79      125.75     30.80 o
 -16   4   8       75.10      123.62     35.53 o
 -14   4   8       83.48      116.78     30.05 o
 -12   4   8      121.97      166.24     25.76 o
 -10   4   8       90.47      102.45     21.98 o
  -8   4   8      662.23      674.26     17.17 o
  -6   4   8      258.88      237.36     16.03 o
  -4   4   8       49.34       58.46     13.87 o
  -2   4   8     1255.23     1224.56     20.17 o
   0   4   8      818.04      658.58     17.54 o
   2   4   8      622.43      651.45     18.64 o
   4   4   8     2673.83     2527.79     32.71 o
   6   4   8       25.46       52.17     12.64 o
   8   4   8      110.18      105.33     20.01 o
  10   4   8      314.78      322.63     23.18 o
  12   4   8       31.68       59.87     25.38 o
  14   4   8       14.14       59.44     29.46 o
 -11   5   8      318.48      261.31     40.65 o
  -9   5   8       20.91       76.04     35.74 o
  -7   5   8       49.69       46.36     24.69 o
  -5   5   8      113.13      152.30     23.86 o
  -3   5   8     1355.43     1172.70     37.15 o
  -1   5   8      209.69      343.19     31.47 o
   1   5   8     1808.72     1797.97     34.73 o
   3   5   8       28.24       65.86     19.25 o
   5   5   8       56.71       98.97     21.76 o
   7   5   8      130.37      146.25     23.87 o
   9   5   8      133.08      146.89     30.37 o
 -21   1   9        9.73       55.38     29.14 o
 -19   1   9      227.12      226.20     24.47 o
 -17   1   9      146.33      157.79     16.93 o
 -15   1   9      250.39      275.68     15.28 o
 -13   1   9      287.78      284.81     12.56 o
 -11   1   9      118.43      108.62      9.29 o
  -9   1   9     2026.22     1889.53     24.35 o
  -7   1   9     7675.65     8166.29     99.26 o
  -5   1   9     2496.63     1879.70    165.06 o
  -3   1   9     5400.43     4334.15     25.47 o
  -1   1   9      887.85      617.63     18.41 o
   1   1   9      675.53      643.76     25.01 o
   3   1   9      635.41      435.02     27.15 o
   5   1   9      805.28      704.60     16.47 o
   7   1   9     4499.41     4800.35     30.90 o
   9   1   9     1220.02     1098.10     52.06 o
  11   1   9       59.29       86.70     10.53 o
  13   1   9      104.35      120.94     18.33 o
  15   1   9      108.44      114.91     23.50 o
  17   1   9       10.64       57.52     22.45 o
  19   1   9       68.17      105.94     27.27 o
 -20   2   9       26.89       27.05     29.77 o
 -18   2   9      223.74      225.03     27.35 o
 -16   2   9       34.23       42.93     19.62 o
 -14   2   9       26.68       33.30     11.81 o
 -12   2   9       18.78       13.97     10.07 o
 -10   2   9      340.40      300.54     19.43 o
  -8   2   9     1225.97     1318.22     32.76 o
  -6   2   9     2114.60     2261.01     32.27 o
  -4   2   9      173.18      189.13      7.15 o
  -2   2   9     1671.25     1960.72     21.30 o
   0   2   9       98.18       94.41      7.49 o
   2   2   9     1958.12     2116.27     19.84 o
   4   2   9     8324.69     9466.78     74.35 o
   6   2   9      114.81      119.25      8.76 o
   8   2   9      151.18      144.34     10.30 o
  10   2   9      786.25      829.32     29.17 o
  12   2   9      898.88      961.90     23.01 o
  14   2   9       70.40       62.58     13.73 o
  16   2   9      399.30      393.43     29.77 o
  18   2   9       94.48      111.02     30.27 o
 -17   3   9       16.23       54.10     28.48 o
 -15   3   9      207.29      179.72     24.32 o
 -13   3   9      338.22      387.96     16.48 o
 -11   3   9      526.76      668.29     23.50 o
  -9   3   9       47.66       26.80      7.33 o
  -7   3   9      186.09      172.03      8.82 o
  -5   3   9     1286.41      918.82     29.60 o
  -3   3   9      170.36      139.99     10.02 o
  -1   3   9     1383.99     1665.48     19.92 o
   1   3   9      365.26      233.63     29.37 o
   3   3   9      602.38      878.08     13.65 o
   5   3   9      141.84      164.03      8.87 o
   7   3   9      107.04       93.19     10.39 o
   9   3   9     1981.87     1910.14     34.00 o
  11   3   9      265.90      275.49     21.62 o
  13   3   9       43.11       76.87     20.28 o
  15   3   9       52.04       84.44     25.88 o
  17   3   9      156.59      132.10     31.33 o
 -14   4   9      462.62      429.88     31.50 o
 -12   4   9       74.05      111.30     28.39 o
 -10   4   9        6.15        5.33     21.28 o
  -8   4   9       64.76       87.40     13.34 o
  -6   4   9      431.97      442.74     17.90 o
  -4   4   9      976.70      934.26     21.44 o
  -2   4   9     2262.56     2084.57     27.27 o
   0   4   9      804.84      722.87     17.99 o
   2   4   9     1734.18     1819.30     26.16 o
   4   4   9      366.83      466.03     17.08 o
   6   4   9      297.34      327.18     14.95 o
   8   4   9       54.27       56.45     20.96 o
  10   4   9       59.99      101.38     20.24 o
  12   4   9        3.48        0.00     24.88 o
  14   4   9       40.15      120.63     29.96 o
 -11   5   9       30.24      113.33     41.00 o
  -9   5   9      181.03      167.41     36.02 o
  -7   5   9       78.65       66.55     32.96 o
  -5   5   9      121.30      179.41     23.53 o
  -3   5   9       18.31       65.80     23.98 o
  -1   5   9      468.29      215.25     46.10 o
   1   5   9      345.04      361.22     22.32 o
   3   5   9      423.75      464.60     22.74 o
   5   5   9      265.99      273.30     22.76 o
   7   5   9        3.25       48.10     24.33 o
   9   5   9       30.54       93.88     29.28 o
 -20   0  10     1386.11     1314.61     48.15 o
 -18   0  10       48.51       36.30     19.54 o
 -16   0  10      717.04      725.67     33.39 o
 -14   0  10      403.57      360.33    150.31 o
 -12   0  10     1584.26     1609.58     31.39 o
 -10   0  10     1399.95     1323.75    577.20 o
  -8   0  10     1748.90     1952.43     43.34 o
  -6   0  10       85.96       50.67     23.62 o
  -4   0  10     1484.17     1489.15     22.89 o
  -2   0  10       52.02       33.25     18.47 o
   0   0  10    19717.44    20052.14    116.72 o
   2   0  10      574.58      500.86    222.48 o
   4   0  10      772.58      830.63     16.30 o
   6   0  10     1637.60      808.80    562.93 o
   8   0  10    24593.07    23182.03    177.21 o
  10   0  10      123.66       73.56     38.55 o
  12   0  10      637.09      569.40     27.38 o
  14   0  10      272.31      237.49    145.11 o
  16   0  10      231.94      241.02     35.27 o
  18   0  10       22.96       92.86     42.94 o
  20   0  10      223.19      180.07     57.63 o
 -21   1  10       73.71       68.98     31.28 o
 -19   1  10      214.33      247.35     23.40 o
 -17   1  10       93.73       84.26     16.27 o
 -15   1  10      216.69      200.41     14.72 o
 -13   1  10      152.28      151.49     11.25 o
 -11   1  10      492.42      415.66     11.74 o
  -9   1  10     2743.14     2827.56     32.93 o
  -7   1  10      478.24      574.05     23.03 o
  -3   1  10     1309.90     1325.28     15.75 o
  -1   1  10     1478.99     1727.72    150.43 o
   1   1  10     8798.81     9026.17     68.20 o
   3   1  10     5366.62     5536.33     51.43 o
   5   1  10     2317.42     2237.60     49.30 o
   7   1  10      660.70      717.85     40.16 o
   9   1  10      365.53      371.96     12.20 o
  11   1  10      317.20      368.45     14.53 o
  13   1  10      328.66      349.25     19.94 o
  15   1  10      494.76      652.95     28.85 o
  17   1  10      104.37      150.48     23.46 o
  19   1  10      367.14      350.04     34.40 o
 -20   2  10        7.60       31.28     30.50 o
 -18   2  10        7.50       16.93     26.19 o
 -16   2  10      327.15      331.46     21.16 o
 -14   2  10      250.97      234.05     14.23 o
 -12   2  10       25.45       30.54     10.80 o
 -10   2  10     1985.79     1963.56     26.32 o
  -8   2  10     2354.42     2137.71     88.47 o
  -6   2  10       10.75       45.74      6.38 o
  -4   2  10     6316.78     6834.32     45.30 o
  -2   2  10     1493.73     1637.37     13.43 o
   0   2  10      499.03      495.06      9.38 o
   2   2  10     4594.03     4914.66     42.21 o
   4   2  10     2702.54     2929.63     24.46 o
   6   2  10     2125.56     2205.82     38.28 o
   8   2  10     1288.42     1113.15     17.89 o
  10   2  10      840.64      883.29     19.60 o
  12   2  10      864.31      787.36     28.85 o
  14   2  10      314.17      286.76     19.88 o
  16   2  10       38.58       56.27     25.76 o
  18   2  10       24.54       49.44     31.58 o
 -17   3  10       50.17       53.31     28.57 o
 -15   3  10      404.98      408.32     26.23 o
 -13   3  10      301.22      141.09     16.11 o
 -11   3  10      706.25      606.42     19.76 o
  -9   3  10       66.20      288.23     27.11 o
  -7   3  10      202.51      219.54     11.65 o
  -5   3  10      229.39       25.78      6.85 o
  -3   3  10       69.34       82.64     11.92 o
  -1   3  10      482.35      630.80     13.29 o
   1   3  10      421.75      492.80     24.57 o
   3   3  10      174.74      202.00      9.17 o
   5   3  10       24.45       35.05      8.88 o
   7   3  10       36.88       50.75     10.84 o
   9   3  10     3224.12     3205.41     56.16 o
  11   3  10      572.39      603.75     26.40 o
  13   3  10      801.65      703.71     30.94 o
  15   3  10       34.37       36.09     25.73 o
  17   3  10       29.75       85.55     30.42 o
 -14   4  10      201.67      258.13     32.89 o
 -12   4  10      355.66      311.23     28.95 o
 -10   4  10      356.67      288.47     22.88 o
  -8   4  10      342.92      279.47     15.59 o
  -6   4  10      143.49      147.88     14.70 o
  -4   4  10      750.28      776.53     21.43 o
  -2   4  10     4718.48     4529.51     37.75 o
   0   4  10       88.11      109.61     13.17 o
   2   4  10      408.89      455.15     16.30 o
   4   4  10     1166.42     1276.00     23.05 o
   6   4  10       92.38       89.67     14.08 o
   8   4  10      476.51      486.20     18.13 o
  10   4  10      203.27      260.47     22.44 o
  12   4  10      133.81       93.39     26.28 o
  14   4  10      109.15      113.58     32.68 o
 -11   5  10      161.08      143.93     51.90 o
  -9   5  10      173.61      245.71     37.55 o
  -7   5  10       55.05      104.58     33.76 o
  -5   5  10      240.53      299.88     24.15 o
  -3   5  10      358.89      369.05     25.97 o
  -1   5  10       87.71       27.10     22.56 o
   1   5  10      113.21      128.98     21.22 o
   3   5  10      391.22      450.42     22.71 o
   5   5  10      149.64      148.27     22.11 o
   7   5  10      573.38      618.02     31.27 o
   9   5  10      199.00      292.11     29.59 o
 -21   1  11       31.38       64.62     31.27 o
 -19   1  11        8.29       41.98     21.64 o
 -17   1  11       18.58       30.37     16.40 o
 -15   1  11      873.57      983.37     21.43 o
 -13   1  11       73.78      130.38     10.93 o
 -11   1  11      116.19      128.41      9.74 o
  -9   1  11      293.94      241.76     13.01 o
  -5   1  11      116.28      133.73     20.96 o
  -1   1  11     7424.24     6112.42     66.76 o
   3   1  11      831.25     1269.74    130.96 o
   5   1  11     1454.96     2070.82    213.69 o
   7   1  11      360.11      324.67     34.79 o
   9   1  11       25.77       35.64      8.75 o
  11   1  11      558.72      634.74     19.14 o
  13   1  11       58.19      109.29     19.47 o
  15   1  11       55.37       79.45     18.47 o
  17   1  11      401.44      410.38     26.47 o
  19   1  11      115.16      210.12     34.95 o
 -20   2  11       17.72       35.53     33.76 o
 -18   2  11       27.13       81.95     26.51 o
 -16   2  11      116.17      106.08     16.01 o
 -14   2  11       41.44       43.91     13.10 o
 -12   2  11      114.90      123.36     12.47 o
 -10   2  11      141.12      116.15      9.08 o
  -8   2  11      924.71      866.76     19.88 o
  -6   2  11     1226.43     1137.12     50.22 o
  -4   2  11    13185.65    14658.43     80.39 o
  -2   2  11     1359.52     1627.48     17.13 o
   0   2  11      141.71      124.64      7.80 o
   2   2  11      478.32      460.27     11.01 o
   4   2  11      566.82      641.77     14.15 o
   6   2  11     1572.24     1451.05     19.89 o
   8   2  11       55.40       64.31      9.64 o
  10   2  11      142.08      186.76     13.61 o
  12   2  11      138.59      177.61     16.47 o
  14   2  11      138.35      117.92     19.79 o
  16   2  11      123.74      131.45     26.12 o
  18   2  11       76.09       77.65     31.46 o
 -17   3  11       10.83       25.28     26.87 o
 -15   3  11       40.00       73.49     21.72 o
 -13   3  11      323.15      317.31     21.11 o
 -11   3  11      888.80      732.85     36.26 o
  -9   3  11      835.47      800.77     16.72 o
  -7   3  11      119.97       22.77      8.64 o
  -5   3  11        8.85       28.19      8.10 o
  -3   3  11      723.13      576.23     15.52 o
  -1   3  11     1456.11     1462.59     28.39 o
   1   3  11     1428.50     1628.21     52.82 o
   3   3  11       79.27       39.13      7.94 o
   5   3  11      428.77      508.96     13.88 o
   7   3  11      172.19      186.34     13.17 o
   9   3  11      147.87      238.92     18.40 o
  11   3  11      236.82      270.89     22.41 o
  13   3  11       14.93       53.26     21.75 o
  15   3  11       40.94       49.40     25.35 o
  17   3  11       67.44       65.59     32.15 o
 -14   4  11       33.51      122.05     34.53 o
 -12   4  11       74.59      129.23     32.05 o
 -10   4  11       43.23       51.98     14.43 o
  -8   4  11      338.01      315.26     20.46 o
  -6   4  11       94.57       80.31     12.85 o
  -4   4  11      380.50      376.67     16.10 o
  -2   4  11      699.69      692.46     19.01 o
   0   4  11       35.84       26.29     13.49 o
   2   4  11      893.43      925.20     23.80 o
   4   4  11        1.70       12.53     13.39 o
   6   4  11       51.27       40.26     14.24 o
   8   4  11       88.12      105.23     15.64 o
  10   4  11      621.09      617.27     36.18 o
  12   4  11       44.50       59.08     29.35 o
  14   4  11       10.11       96.40     33.28 o
 -11   5  11       22.26       71.34     41.96 o
  -9   5  11       79.90       87.62     37.28 o
  -7   5  11       75.88       44.22     32.37 o
  -5   5  11       94.75      125.49     22.19 o
  -3   5  11       85.21       55.12     30.78 o
  -1   5  11       73.09      124.11     22.94 o
   1   5  11      814.62      725.49     28.66 o
   3   5  11      407.38      414.50     24.80 o
   5   5  11       54.94       78.22     23.42 o
   7   5  11      137.84      155.65     25.76 o
   9   5  11      127.70      103.07     28.74 o
 -20   0  12      394.44      309.28     34.22 o
 -18   0  12       85.34       75.92     58.14 o
 -16   0  12     1730.40     1749.95     46.43 o
 -14   0  12       86.58       41.47     21.82 o
 -12   0  12       65.41       73.25     16.42 o
 -10   0  12      295.28      250.79    142.68 o
  -8   0  12      545.11      570.87     34.36 o
  -6   0  12    25300.74    16481.10   9593.06 o
  -4   0  12     1698.59     1801.91     27.98 o
  -2   0  12       86.20       81.92     36.29 o
   0   0  12     1171.70     1159.26     16.36 o
   2   0  12     2092.60     1074.26    739.88 o
   4   0  12      811.30     1021.98     20.73 o
   6   0  12    11357.85     7489.38   3960.01 o
   8   0  12     7373.89     6915.60    205.09 o
  10   0  12      640.41      556.76    265.02 o
  12   0  12      197.08      195.98     21.68 o
  14   0  12      641.80      543.09    246.15 o
  16   0  12       18.22       -2.25     28.60 o
  18   0  12       56.16       11.10     23.48 o
  20   0  12      251.57      269.66     63.40 o
 -21   1  12      295.26      227.49     32.37 o
 -19   1  12       96.38      184.82     24.24 o
 -17   1  12      330.14      319.56     20.84 o
 -15   1  12      527.26      399.96     16.68 o
 -13   1  12       91.08      210.63     13.15 o
 -11   1  12      314.68      390.66     12.64 o
  -9   1  12     1563.73     1511.22     19.85 o
  -5   1  12     1184.56     1271.12     45.30 o
  -3   1  12     4074.69     2948.62     43.78 o
  -1   1  12       27.03       98.19     21.11 o
   1   1  12     1061.53     1136.82     13.29 o
   3   1  12     2415.09     1920.16    119.37 o
   5   1  12     5027.24     5000.14    172.79 o
   7   1  12      209.01      167.98     11.82 o
   9   1  12     1092.27     1173.54     17.28 o
  11   1  12      313.67      401.22     17.50 o
  13   1  12     1245.45     1416.31     32.67 o
  15   1  12      231.68      280.06     20.84 o
  17   1  12      308.67      315.48     25.47 o
  19   1  12       64.44      185.77     39.27 o
 -20   2  12       53.56       83.20     40.67 o
 -18   2  12      101.78      121.01     28.46 o
 -16   2  12       52.68       42.23     16.53 o
 -14   2  12      235.04      221.09     15.05 o
 -12   2  12      418.56      402.04     20.23 o
 -10   2  12      253.05      238.01     10.88 o
  -8   2  12      702.28      712.00     14.12 o
  -6   2  12      208.89      261.52     14.00 o
  -4   2  12     3979.18     4058.32     29.10 o
  -2   2  12      226.28      238.08      6.22 o
   0   2  12     3190.65     3434.46     37.81 o
   2   2  12      660.91      708.11     15.40 o
   4   2  12      942.48     1025.58     15.71 o
   6   2  12      543.90      762.30     15.98 o
   8   2  12       47.32       35.09      9.27 o
  10   2  12     2908.15     2762.40     50.74 o
  12   2  12      520.03      476.16     18.37 o
  14   2  12       72.68       96.91     17.25 o
  16   2  12       71.79       88.12     26.95 o
  18   2  12       10.16        4.59     31.49 o
 -17   3  12      338.40      324.98     27.44 o
 -15   3  12       14.00       19.13     24.65 o
 -13   3  12      373.31      416.85     21.85 o
 -11   3  12      931.41      796.78     17.19 o
  -9   3  12     1006.74      853.17     23.35 o
  -7   3  12      435.05      395.09     14.61 o
  -5   3  12      107.07       60.37      5.66 o
  -3   3  12      230.20      238.08      8.36 o
  -1   3  12     3394.53     3306.58     26.17 o
   1   3  12      793.14      604.22     70.78 o
   3   3  12      924.89      971.61     14.73 o
   5   3  12       34.56       52.35      9.64 o
   7   3  12      715.42      747.34     45.67 o
   9   3  12       70.78      111.70     15.60 o
  11   3  12      127.40      143.24     20.80 o
  13   3  12      210.84      258.88     23.42 o
  15   3  12       22.59       30.25     24.59 o
  17   3  12      119.02      125.12     33.29 o
 -14   4  12      714.94      678.04     37.59 o
 -12   4  12      454.55      397.85     30.36 o
 -10   4  12      734.44      660.77     21.69 o
  -8   4  12      423.00      410.07     21.64 o
  -6   4  12      122.76      133.47     13.05 o
  -4   4  12      829.11      824.11     20.15 o
  -2   4  12     1049.44     1001.79     20.88 o
   0   4  12       15.56       20.05     15.28 o
   2   4  12       91.41      123.12     14.35 o
   4   4  12      657.74      621.99     19.29 o
   6   4  12       96.07       97.49     17.11 o
   8   4  12      807.52      754.07     23.37 o
  10   4  12      169.85      215.22     34.41 o
  12   4  12      115.54       98.69     30.42 o
  14   4  12       61.92       38.92     33.84 o
 -11   5  12       21.38       90.60     43.91 o
  -9   5  12       69.91       91.29     38.12 o
  -7   5  12       44.95       42.97     34.69 o
  -5   5  12      332.62      290.95     31.83 o
  -3   5  12      174.25      126.93     22.80 o
  -1   5  12      545.90      501.90     38.72 o
   1   5  12      432.44      376.97     24.81 o
   3   5  12      203.81      180.10     22.55 o
   5   5  12      457.71      443.31     25.63 o
   7   5  12      168.77      124.18     26.90 o
   9   5  12       22.50       36.29     28.88 o
 -21   1  13       11.90       22.23     31.91 o
 -19   1  13     1008.30      968.53     28.48 o
 -17   1  13      126.97      176.16     19.78 o
 -15   1  13      151.88      163.45     14.20 o
 -13   1  13      301.59      153.50     12.84 o
 -11   1  13      169.47      101.63     10.25 o
  -9   1  13     3449.09     3670.99     30.48 o
  -7   1  13     2495.49     1725.64     18.34 o
  -5   1  13     6310.95     6810.99     39.40 o
  -3   1  13     9721.28    10180.07    112.75 o
  -1   1  13      315.67       82.27      9.01 o
   1   1  13      221.33      234.86      9.69 o
   3   1  13     4631.81     5248.16     32.14 o
   5   1  13     1526.19     1656.69     56.43 o
   7   1  13       22.44       31.28      6.68 o
   9   1  13      924.31      946.59     21.68 o
  11   1  13      597.73      590.39     20.76 o
  13   1  13      321.31      345.09     17.61 o
  15   1  13      481.31      531.41     22.65 o
  17   1  13       13.25       64.25     22.22 o
  19   1  13       56.45       69.58     35.47 o
 -20   2  13       32.62       70.73     39.02 o
 -18   2  13       31.14       37.48     28.51 o
 -16   2  13       71.91       90.09     17.96 o
 -14   2  13       10.25        6.11     14.26 o
 -12   2  13      780.10      686.63     24.26 o
 -10   2  13       20.76       27.53      8.81 o
  -8   2  13      535.90      524.46     11.06 o
  -6   2  13     1370.87     1429.10     18.12 o
  -4   2  13      744.12      721.09     11.71 o
  -2   2  13      825.34      835.87      9.45 o
   0   2  13     4164.58     4744.06     49.35 o
   2   2  13      924.84     1064.40     15.50 o
   4   2  13      982.64     1033.63     15.89 o
   6   2  13     2248.09     2494.87     37.45 o
   8   2  13      701.63      693.50     15.03 o
  10   2  13      812.02      879.54     20.52 o
  12   2  13       10.45       38.07     13.09 o
  14   2  13      188.27      190.79     20.53 o
  16   2  13       60.55       73.34     26.83 o
  18   2  13        2.71        2.81     32.20 o
 -17   3  13       82.17      112.28     27.42 o
 -15   3  13      126.45      121.23     25.58 o
 -13   3  13       73.80       31.82     15.07 o
 -11   3  13       23.89       28.01     11.69 o
  -9   3  13      707.80      707.46     46.66 o
  -7   3  13      119.99      110.38     11.64 o
  -5   3  13      106.66      180.69      9.98 o
  -3   3  13      126.19      189.94     18.19 o
  -1   3  13     1839.78     1983.63     21.14 o
   1   3  13      497.58      359.07     38.98 o
   3   3  13      788.10      842.83     14.77 o
   5   3  13      182.13      188.51     11.12 o
   7   3  13      888.67      913.83     24.83 o
   9   3  13     1112.56     1136.92     33.23 o
  11   3  13      122.50      124.73     15.61 o
  13   3  13      876.08      732.40     29.81 o
  15   3  13       16.61       54.58     24.90 o
 -14   4  13      379.68      358.85     34.71 o
 -12   4  13      108.14      103.94     31.32 o
 -10   4  13     1221.46     1149.62     28.39 o
  -8   4  13      179.02      179.91     19.80 o
  -6   4  13       23.63       25.69      9.37 o
  -4   4  13        2.20       11.24     11.65 o
  -2   4  13      294.91      281.24     13.86 o
   0   4  13     1502.17     1444.73     32.74 o
   2   4  13      324.91      290.66     15.68 o
   4   4  13      713.60      694.72     19.76 o
   6   4  13      211.42      225.63     18.14 o
   8   4  13      185.47      234.60     16.63 o
  10   4  13       49.45       70.66     24.06 o
  12   4  13       14.47       12.08     31.13 o
  14   4  13        8.68       59.39     37.51 o
  -9   5  13       34.92       32.30     37.12 o
  -7   5  13       73.59      188.63     34.27 o
  -5   5  13      216.41      204.16     30.97 o
  -3   5  13      343.85      255.64     23.08 o
  -1   5  13      269.83      277.88     26.51 o
   1   5  13      304.29      276.69     24.18 o
   3   5  13       51.22       52.84     23.19 o
   5   5  13       13.28       74.85     23.71 o
   7   5  13       78.37      133.28     28.05 o
   9   5  13      123.88      141.41     30.45 o
 -20   0  14       47.37       41.97     31.55 o
 -18   0  14      239.98      223.47    120.03 o
 -16   0  14      952.76      985.29     56.09 o
 -14   0  14      105.65      137.77     65.74 o
 -12   0  14     3299.68     3574.30     50.77 o
 -10   0  14        0.78       20.51      7.34 o
  -8   0  14    10241.74    11523.79    119.78 o
  -6   0  14      123.52       96.23     42.71 o
  -4   0  14     3021.37     3212.79     39.35 o
  -2   0  14     2752.42     1972.35    994.76 o
   0   0  14     1626.56     1571.07     19.96 o
   2   0  14      324.03      277.40    128.55 o
   4   0  14     6735.89     6624.52     76.98 o
   6   0  14      458.75      317.26    187.60 o
   8   0  14     1036.22     1013.72     33.63 o
  10   0  14     2156.56     1769.58    826.40 o
  12   0  14     2758.48     2645.85     95.86 o
  14   0  14      114.85      159.01     57.54 o
  16   0  14      386.92      238.06     39.35 o
  18   0  14      318.21      176.23    128.34 o
 -19   1  14       25.13      162.62     47.41 o
 -17   1  14     1016.93      915.88     27.94 o
 -15   1  14      122.18       88.34     13.87 o
 -13   1  14      179.39      111.61     13.24 o
 -11   1  14      102.71       66.14     10.51 o
  -9   1  14      429.00      406.45     12.50 o
  -7   1  14     1513.59     1658.79     16.36 o
  -5   1  14    11834.59    13343.93    113.75 o
  -3   1  14      326.19     1114.43    166.22 o
  -1   1  14      289.35      250.69      9.67 o
   1   1  14      453.05      440.66     10.63 o
   3   1  14     3725.63     3993.18    138.76 o
   5   1  14     5014.89     5310.25    127.50 o
   7   1  14      852.75      857.51     18.34 o
   9   1  14      887.58      890.42     16.53 o
  11   1  14     1439.71     1530.00     30.96 o
  13   1  14      780.13      814.64     27.47 o
  15   1  14      136.86      192.27     18.12 o
  17   1  14       50.85       81.93     25.15 o
  19   1  14       18.18       23.43     36.46 o
 -18   2  14        2.39       29.80     28.24 o
 -16   2  14      180.12      149.21     18.76 o
 -14   2  14      229.26      221.31     14.89 o
 -12   2  14      257.72      214.63     13.68 o
 -10   2  14     1195.18     1238.25     19.35 o
  -8   2  14      981.65      847.88     18.44 o
  -6   2  14     1978.34     1964.49     31.13 o
  -4   2  14     1396.55     1398.95     20.88 o
  -2   2  14      492.92      572.29     11.51 o
   0   2  14      575.96      807.54     16.34 o
   2   2  14     1087.01     1183.61     15.01 o
   4   2  14      299.53      375.27     11.42 o
   6   2  14     1147.32     1053.51     19.18 o
   8   2  14     1546.39     1540.46     22.28 o
  10   2  14      228.92      251.14     13.82 o
  12   2  14      596.67      594.61     20.52 o
  14   2  14       92.66       86.44     19.72 o
  16   2  14       11.83       45.37     28.21 o
  18   2  14       89.69      107.67     33.83 o
 -17   3  14       17.48       81.27     30.90 o
 -15   3  14       48.39       67.58     25.77 o
 -13   3  14       78.23      111.52     14.22 o
 -11   3  14      413.28      445.06     15.72 o
  -9   3  14      700.68      995.29     41.65 o
  -7   3  14      673.53      576.68     16.53 o
  -5   3  14      124.56       45.38      8.55 o
  -3   3  14      224.10      117.21     20.18 o
  -1   3  14     1445.51     1411.65     24.52 o
   1   3  14      397.30      188.28     16.09 o
   3   3  14       12.25       35.35      8.55 o
   5   3  14      191.01      199.85     12.04 o
   7   3  14      847.31      796.66     19.13 o
   9   3  14       44.73       80.03     16.23 o
  11   3  14      183.76      183.18     15.37 o
  13   3  14      458.52      509.79     27.23 o
  15   3  14       93.48      112.89     25.16 o
 -14   4  14       44.48       66.19     36.54 o
 -12   4  14        8.16        7.71     32.86 o
 -10   4  14      228.65      285.68     37.12 o
  -8   4  14      430.33      403.94     21.73 o
  -6   4  14       91.41       65.38     18.33 o
  -4   4  14      292.86      283.87     14.05 o
  -2   4  14      103.37       97.96     11.74 o
   0   4  14      167.82      166.65     16.62 o
   2   4  14      840.10      852.66     21.91 o
   4   4  14      496.32      456.70     17.53 o
   6   4  14       94.42      103.44     15.57 o
   8   4  14       90.29      114.59     16.74 o
  10   4  14       57.72       59.85     24.86 o
  12   4  14       96.33       89.48     32.40 o
  -9   5  14       56.93      146.70     39.09 o
  -7   5  14      601.51      575.55     37.37 o
  -5   5  14      238.17      352.12     32.38 o
  -3   5  14       36.27       43.50     28.56 o
  -1   5  14       66.00      195.86     29.18 o
   1   5  14     1099.77      973.56     33.93 o
   3   5  14       30.37       47.93     23.25 o
   5   5  14      540.31      598.36     27.88 o
   7   5  14      400.47      440.15     34.32 o
   9   5  14        9.58       34.83     31.08 o
 -19   1  15       17.07       39.19     22.25 o
 -17   1  15      290.32      241.62     21.73 o
 -15   1  15     1042.18     1048.58     24.18 o
 -13   1  15       28.18       22.44     12.37 o
 -11   1  15     1170.87     1196.65     19.45 o
  -9   1  15      144.58       51.98      8.07 o
  -7   1  15      309.12      308.91      9.85 o
  -5   1  15     6628.49     6872.01     53.87 o
  -3   1  15     5138.25     5385.44     72.85 o
  -1   1  15      185.83      449.49     40.35 o
   1   1  15     2582.30     2888.37     29.31 o
   3   1  15     2122.44     1949.75    110.22 o
   5   1  15      936.83      983.05     39.81 o
   7   1  15      716.07      872.20     18.21 o
   9   1  15      107.93      157.87     19.01 o
  11   1  15      308.81      371.31     14.69 o
  13   1  15      558.38      584.73     19.39 o
  15   1  15      254.51      300.26     19.34 o
  17   1  15       29.08       68.11     25.95 o
  19   1  15       20.26       72.87     36.13 o
 -18   2  15       57.10       36.32     28.44 o
 -16   2  15      152.10      136.47     19.56 o
 -14   2  15       74.21       66.07     14.16 o
 -12   2  15      237.76      218.27     19.15 o
 -10   2  15      349.34      347.67     11.96 o
  -8   2  15       28.65       32.19      7.96 o
  -6   2  15      590.71      569.76     29.75 o
  -4   2  15      360.58      432.92     10.89 o
  -2   2  15      502.75      561.20     14.20 o
   0   2  15     2509.33     2805.59     26.23 o
   2   2  15      381.51      484.66     11.03 o
   4   2  15      329.25      368.83     10.86 o
   6   2  15     1076.66     1077.87     16.87 o
   8   2  15      406.79      422.36     14.31 o
  10   2  15      371.40      358.61     15.65 o
  12   2  15      483.17      485.01     20.43 o
  14   2  15       75.38      139.14     19.60 o
  16   2  15       64.06       73.46     28.61 o
  18   2  15       24.50       67.95     38.28 o
 -17   3  15       39.82      108.70     31.21 o
 -15   3  15       12.23       28.36     28.05 o
 -13   3  15       63.38       48.61     17.43 o
 -11   3  15     1107.14     1082.37     18.99 o
  -7   3  15     2438.43     2254.96     41.03 o
  -5   3  15      317.43      288.29     11.40 o
  -3   3  15      210.31       33.03      8.23 o
  -1   3  15       49.71      106.14      9.92 o
   1   3  15      618.56      576.31     18.21 o
   3   3  15       95.33       69.89      9.63 o
   5   3  15      233.40      280.03     12.77 o
   7   3  15      412.33      357.46     14.52 o
   9   3  15       95.48      126.05     17.97 o
  11   3  15       40.76       37.09     16.49 o
  13   3  15      321.41      369.74     25.07 o
  15   3  15       21.41       54.77     26.60 o
 -14   4  15       46.00       61.21     37.37 o
 -12   4  15        1.84       38.57     32.20 o
 -10   4  15      480.30      520.22     53.14 o
  -8   4  15      338.03      320.60     25.81 o
  -6   4  15       99.00      115.96     18.69 o
  -4   4  15      183.11      138.79     17.33 o
  -2   4  15      241.89      251.25     13.03 o
   0   4  15       21.15       22.42     15.23 o
   2   4  15      692.73      652.87     21.82 o
   4   4  15      192.45      248.01     16.98 o
   6   4  15      799.50      767.43     27.30 o
   8   4  15       71.30      107.65     17.42 o
  10   4  15      105.91      103.69     25.46 o
  12   4  15       34.90       82.19     32.33 o
  -9   5  15      444.57      343.22     38.96 o
  -7   5  15      103.40      189.38     40.74 o
  -5   5  15      152.19      190.87     41.74 o
  -3   5  15       40.79       45.75     28.47 o
  -1   5  15      481.56      366.69     29.14 o
   1   5  15       51.60       63.96     24.27 o
   3   5  15       99.93      101.85     23.81 o
   5   5  15      205.46      273.81     26.17 o
   7   5  15      209.65      256.63     28.33 o
 -20   0  16      101.80       88.23     32.98 o
 -18   0  16     2274.53     2051.34    848.35 o
 -16   0  16     4276.47     3874.52     57.22 o
 -14   0  16      478.43      489.96    206.42 o
 -12   0  16      224.56      184.33     42.26 o
 -10   0  16      468.66      394.64    217.03 o
  -8   0  16     2227.09     2545.72     37.94 o
  -6   0  16    11902.45     9587.98   4702.20 o
  -4   0  16     2654.37     2840.03     43.30 o
  -2   0  16    28208.96    19637.03  10686.32 o
   0   0  16      552.43      533.39     14.03 o
   2   0  16      112.77      293.51    129.89 o
   4   0  16     2318.00     3026.88     35.52 o
   6   0  16     1075.25      798.97    347.72 o
   8   0  16      247.65      222.09     16.32 o
  10   0  16      911.76      727.90    305.39 o
  12   0  16     3543.21     3031.39     81.22 o
  14   0  16        3.97        3.50     17.31 o
  16   0  16      455.80      448.15     32.34 o
  18   0  16        0.02       47.76     51.23 o
 -19   1  16      104.60      108.61     24.17 o
 -17   1  16      436.11      503.56     23.77 o
 -15   1  16       32.05       72.19     15.70 o
 -13   1  16      567.83      640.13     20.33 o
  -9   1  16      242.36      424.11     21.84 o
  -7   1  16       83.80       71.98      6.99 o
  -5   1  16      957.80     1816.95     91.00 o
  -3   1  16     5044.21     4831.69     74.58 o
  -1   1  16     1037.50      689.50     21.14 o
   1   1  16      238.19      240.57     18.10 o
   3   1  16      834.94      800.14     51.20 o
   5   1  16      106.05      137.25     11.20 o
   7   1  16      455.64      332.45     40.53 o
   9   1  16      550.55      584.50     26.16 o
  11   1  16      427.92      391.22     28.58 o
  13   1  16      163.05      175.51     20.67 o
  15   1  16       99.00      162.08     17.50 o
  17   1  16        1.58       48.78     30.29 o
 -18   2  16       90.61       81.61     27.60 o
 -16   2  16      167.57      173.06     19.78 o
 -14   2  16      183.95      179.58     14.89 o
 -12   2  16      653.71      620.82     16.76 o
 -10   2  16      509.19      525.30     21.78 o
  -8   2  16      104.18       68.42      8.56 o
  -6   2  16     1517.16     1605.25     23.25 o
  -4   2  16      590.97      611.27     13.83 o
  -2   2  16      330.36      324.11      9.98 o
   0   2  16     1109.54     1192.05     17.86 o
   2   2  16      525.53      565.37     14.71 o
   4   2  16      719.22      833.20     15.41 o
   6   2  16      219.49      227.89      9.88 o
   8   2  16       15.85       38.87     10.98 o
  10   2  16      285.73      337.63     15.89 o
  12   2  16       35.03       85.25     17.77 o
  14   2  16      852.11      690.14     38.59 o
  16   2  16      293.78      274.55     29.51 o
 -17   3  16       68.20       66.64     34.25 o
 -15   3  16      111.65       90.62     29.20 o
 -13   3  16      565.47      600.75     28.63 o
 -11   3  16      995.08      880.91     25.16 o
  -9   3  16      267.33      246.39     14.01 o
  -7   3  16     2819.33     2723.18     31.47 o
  -5   3  16      654.40      634.41     15.27 o
  -3   3  16      362.86      418.26     13.02 o
  -1   3  16      177.03       66.69      8.93 o
   1   3  16      209.04      223.81     11.11 o
   3   3  16      116.51      185.96     10.94 o
   5   3  16      451.58      426.99     14.45 o
   7   3  16      206.07      400.99     43.69 o
   9   3  16      275.43      191.27     17.21 o
  11   3  16       75.71      101.79     18.17 o
  13   3  16      224.32      205.07     24.76 o
  15   3  16       50.03      103.56     26.63 o
 -14   4  16      151.10      173.49     43.34 o
 -12   4  16      164.27      122.28     33.23 o
 -10   4  16     1468.89     1316.42     37.72 o
  -8   4  16     1057.97      949.76     34.53 o
  -6   4  16      681.56      610.79     26.67 o
  -4   4  16      218.39      209.62     18.48 o
  -2   4  16      217.94      220.14     13.57 o
   0   4  16       79.47       99.50     15.74 o
   2   4  16     2464.92     2422.79     34.80 o
   4   4  16      116.16      143.72     16.32 o
   6   4  16      422.93      471.87     26.84 o
   8   4  16      189.30      201.91     19.84 o
  10   4  16      229.17      267.88     23.88 o
  12   4  16       63.43       91.95     34.82 o
  -9   5  16        7.85       49.87     49.07 o
  -7   5  16       57.27       95.28     34.98 o
  -5   5  16       50.41      180.69     32.53 o
  -3   5  16      118.44      179.72     28.81 o
  -1   5  16      348.70      346.86     32.55 o
   1   5  16      166.94      142.47     24.69 o
   3   5  16      185.70      228.31     25.64 o
   5   5  16      118.86      166.90     26.48 o
   7   5  16       98.39      117.30     29.73 o
 -19   1  17       72.05      189.31     24.28 o
 -17   1  17      101.85       23.01     19.30 o
 -15   1  17     1905.10     1869.17     30.34 o
 -13   1  17      264.96      243.49     16.87 o
 -11   1  17      497.16      409.44     21.35 o
  -9   1  17     1176.73     1267.75     18.84 o
  -5   1  17     4780.34     3733.73     43.49 o
  -3   1  17     2275.27     2316.60     32.02 o
  -1   1  17       67.53      181.96     16.56 o
   1   1  17      770.69     1075.02     65.96 o
   3   1  17      482.64      583.99     13.93 o
   5   1  17       99.59      149.08     18.71 o
   7   1  17     1046.88     1190.43     20.62 o
   9   1  17      236.78      263.91     21.25 o
  11   1  17      201.16      169.05     18.10 o
  13   1  17      421.99      400.84     30.08 o
  15   1  17      227.64      196.87     24.55 o
  17   1  17       37.92       44.29     31.03 o
 -18   2  17       84.38      170.31     37.98 o
 -16   2  17      120.44       92.63     20.25 o
 -14   2  17      246.23      225.12     14.30 o
 -12   2  17       82.35      107.34     12.65 o
 -10   2  17     1052.65      935.97     19.48 o
  -8   2  17      186.76      204.53     13.62 o
  -6   2  17      299.66      306.97     11.50 o
  -4   2  17      846.82      857.11     15.22 o
  -2   2  17     1570.71     1520.15     18.67 o
   0   2  17      805.73      920.92     13.47 o
   2   2  17      657.37      693.44     12.19 o
   4   2  17     1463.04     1585.12     19.98 o
   6   2  17      224.21      243.12      9.56 o
   8   2  17      231.63      250.33     13.20 o
  10   2  17     1081.97     1090.04     55.95 o
  12   2  17       99.48       83.25     13.88 o
  14   2  17      287.84      250.36     21.13 o
  16   2  17      101.70      103.66     29.14 o
 -17   3  17      181.95      197.09     33.94 o
 -15   3  17       47.53       44.35     31.01 o
 -13   3  17      184.37       64.58     27.13 o
 -11   3  17      103.37      108.55     17.93 o
  -7   3  17     2428.02     2308.36     37.83 o
  -5   3  17      391.76      389.03     13.29 o
  -3   3  17       48.31       47.82      5.40 o
  -1   3  17      331.87      289.93     12.00 o
   1   3  17       78.50       75.94     15.64 o
   3   3  17      328.70      343.99     17.49 o
   5   3  17       50.97      107.47     11.21 o
   7   3  17     1757.02     1742.09     38.68 o
   9   3  17      104.24      164.15     17.06 o
  11   3  17      165.07      159.20     19.17 o
  13   3  17      138.42      213.60     25.40 o
  15   3  17        1.08       11.61     29.75 o
 -14   4  17      153.25      126.88     38.58 o
 -12   4  17       64.72      144.12     33.27 o
 -10   4  17      619.13      576.15     30.36 o
  -8   4  17       48.78       73.71     23.65 o
  -6   4  17      364.30      303.35     20.12 o
  -4   4  17      167.10      213.56     18.18 o
  -2   4  17      634.92      698.45     24.43 o
   0   4  17      236.41      219.16     16.99 o
   2   4  17      729.18      666.88     21.98 o
   4   4  17      734.92      668.04     22.67 o
   6   4  17       12.75       34.96     15.28 o
   8   4  17      138.54      177.99     19.10 o
  10   4  17        9.08       62.23     24.21 o
  12   4  17       93.17       91.52     33.22 o
  -9   5  17      328.23      356.07     49.80 o
  -7   5  17      160.06      191.30     45.60 o
  -5   5  17      137.26      175.72     41.23 o
  -3   5  17       55.06       94.02     32.95 o
  -1   5  17      103.24      131.72     31.66 o
   1   5  17       89.36       77.97     25.83 o
   3   5  17       67.88       70.45     25.72 o
   5   5  17      477.88      408.65     27.20 o
   7   5  17      328.38      394.30     28.67 o
 -20   0  18      246.26      306.87     54.43 o
 -18   0  18      897.75      781.74    349.02 o
 -16   0  18      638.84      594.93     26.98 o
 -14   0  18        8.75       38.43     11.74 o
 -12   0  18      329.74      322.69     24.49 o
 -10   0  18      142.64      134.83     66.27 o
  -8   0  18      263.65      325.25     19.40 o
  -6   0  18     1636.80     1430.29    694.04 o
  -4   0  18     8256.70     9589.09    124.63 o
  -2   0  18    28463.74    16929.93  11009.89 o
   0   0  18     3675.09     3806.17     34.09 o
   4   0  18      671.34      684.03     20.37 o
   6   0  18     1021.50      787.94    360.07 o
   8   0  18     3571.46     3476.02    100.05 o
  10   0  18      754.78      533.59    312.59 o
  12   0  18     1174.60      929.00     65.58 o
  14   0  18       99.50       52.47     16.52 o
  16   0  18        9.55        2.35     45.63 o
  18   0  18       15.66       -1.73     54.82 o
 -19   1  18      133.82       94.12     24.24 o
 -17   1  18       98.92      146.86     19.52 o
 -15   1  18       42.68      111.82     29.64 o
 -13   1  18     4738.25     4615.37     39.46 o
 -11   1  18      444.85      464.65     16.02 o
  -9   1  18     1474.55     1464.98     19.87 o
  -7   1  18      533.37      522.86     14.95 o
  -5   1  18      222.47      216.53     10.22 o
  -3   1  18       84.93       82.89     15.28 o
  -1   1  18     3595.98     3817.58     39.28 o
   1   1  18     2109.11     3388.82    135.65 o
   3   1  18      205.60      258.55      8.73 o
   5   1  18      319.11      366.83     17.17 o
   7   1  18      181.90      228.18     12.99 o
   9   1  18      196.09      241.35     19.96 o
  11   1  18      377.18      452.88     23.97 o
  13   1  18      701.84      598.42     21.81 o
  15   1  18        2.64       22.48     23.99 o
  17   1  18       26.06       43.90     33.27 o
 -18   2  18      331.73      307.43     38.63 o
 -16   2  18       39.89       32.97     22.17 o
 -14   2  18      511.06      449.78     16.00 o
 -12   2  18      362.71      317.31     13.31 o
 -10   2  18      291.39      280.26     19.96 o
  -8   2  18     2373.63     2320.60     26.43 o
  -6   2  18      375.70      385.31     13.24 o
  -4   2  18     2360.52     2221.66     33.92 o
  -2   2  18     1057.43     1045.63     13.66 o
   0   2  18     1244.99     1177.57     15.64 o
   2   2  18      447.95      435.33     11.42 o
   4   2  18      675.31      722.86     15.07 o
   6   2  18      142.84      166.91     11.36 o
   8   2  18      129.39      114.28     11.65 o
  10   2  18     1238.29     1256.46     43.70 o
  12   2  18       72.60       48.58     17.20 o
  14   2  18      266.78      271.22     25.71 o
  16   2  18       59.61      100.24     29.23 o
 -17   3  18       41.73       48.82     38.42 o
 -15   3  18      142.46       84.06     31.61 o
 -13   3  18      158.23      164.63     21.97 o
 -11   3  18       79.00      111.18     17.85 o
  -9   3  18      310.59       50.82     15.75 o
  -7   3  18      786.20      721.85     20.93 o
  -5   3  18      633.55      572.31     14.42 o
  -3   3  18      200.83      171.78     10.90 o
  -1   3  18      765.96      759.86     14.86 o
   1   3  18      431.61      329.75     17.54 o
   3   3  18      660.45      722.70     27.57 o
   5   3  18      247.49      188.19     16.56 o
   7   3  18      345.45      366.03     18.56 o
   9   3  18      298.71      265.00     16.06 o
  11   3  18      284.40      245.96     20.50 o
  13   3  18       46.96       72.27     25.01 o
  15   3  18       31.01       57.08     30.47 o
 -14   4  18       38.07      104.75     40.35 o
 -12   4  18      205.41      177.98     37.43 o
 -10   4  18      191.55      261.83     27.93 o
  -8   4  18      210.94      219.92     25.31 o
  -6   4  18      815.60      861.53     34.52 o
  -4   4  18      421.07      459.09     20.55 o
  -2   4  18      194.92      200.87     11.44 o
   0   4  18      204.29      201.05     16.64 o
   2   4  18      201.82      249.75     17.22 o
   4   4  18      169.36      230.66     20.04 o
   6   4  18       12.96       33.76     15.84 o
   8   4  18      899.87      871.82     29.37 o
  10   4  18      130.88      139.68     26.95 o
  12   4  18       75.76      115.75     36.17 o
  -9   5  18       44.65       58.19     51.11 o
  -7   5  18      106.27       75.22     44.91 o
  -5   5  18      131.47      147.77     42.03 o
  -3   5  18      157.22      130.89     33.72 o
  -1   5  18       79.25       62.71     31.66 o
   1   5  18       75.68       97.60     30.83 o
   3   5  18       69.83       66.43     25.89 o
   5   5  18      212.65      196.05     29.40 o
   7   5  18       32.65       81.14     31.91 o
 -19   1  19      117.67      184.43     25.65 o
 -17   1  19      816.68      799.95     31.88 o
 -15   1  19      359.60      329.72     18.19 o
 -13   1  19     1083.57     1041.01     29.30 o
 -11   1  19     2076.82     2240.90     30.20 o
  -9   1  19      436.80      432.53     12.45 o
  -7   1  19     1369.33     1213.84     21.28 o
  -5   1  19      370.54      592.86     14.31 o
  -3   1  19      139.91       70.15      7.78 o
  -1   1  19    10822.94    11437.66    110.60 o
   1   1  19     3749.96     3234.62    218.31 o
   3   1  19      481.75      474.41     10.60 o
   5   1  19     1481.31     1649.97     22.65 o
   7   1  19      280.16      292.09     14.12 o
   9   1  19        0.50      137.21     44.93 o
  11   1  19      431.44      476.73     26.30 o
  13   1  19       56.22      123.66     23.39 o
  15   1  19      263.05      269.33     25.39 o
  17   1  19      155.67      176.51     34.44 o
 -18   2  19       89.25       97.41     42.31 o
 -16   2  19       46.62       43.79     20.63 o
 -14   2  19      127.63      114.58     18.01 o
 -12   2  19       20.54       20.09      9.83 o
 -10   2  19       59.37       48.40      8.15 o
  -8   2  19      309.73      277.29     13.97 o
  -6   2  19      165.00      153.03     10.62 o
  -4   2  19     2678.75     2629.46     27.38 o
  -2   2  19      155.23      173.61      8.06 o
   0   2  19      262.89      344.32     10.31 o
   2   2  19      501.72      543.18     10.59 o
   4   2  19       61.03       72.02      9.48 o
   6   2  19       43.50       45.69     10.08 o
   8   2  19      140.34      142.26     11.89 o
  10   2  19      128.22      176.40     24.04 o
  12   2  19       60.10       85.15     17.36 o
  14   2  19       95.84      138.46     27.08 o
  16   2  19       62.10       81.08     33.76 o
 -17   3  19      177.53      202.77     46.21 o
 -15   3  19       18.89       40.60     32.32 o
 -13   3  19       85.30      213.44     23.64 o
 -11   3  19      660.99      580.02     23.21 o
  -9   3  19       25.47       24.17     15.39 o
  -7   3  19      825.69      764.37     25.16 o
  -5   3  19      222.74      137.20      9.34 o
  -3   3  19      713.63      659.29     24.26 o
  -1   3  19       89.00       41.34      6.59 o
   1   3  19       24.56       30.26      7.65 o
   3   3  19      399.65      587.52     66.26 o
   5   3  19       14.29       31.23     11.76 o
   7   3  19       35.29       84.73     12.30 o
   9   3  19        2.35       38.53     14.26 o
  11   3  19       62.33       58.02     20.56 o
  13   3  19      219.14      215.86     27.31 o
  15   3  19       10.68        8.78     30.48 o
 -14   4  19      187.27      144.95     39.51 o
 -12   4  19       43.69      114.87     38.73 o
 -10   4  19       81.76      123.97     25.51 o
  -8   4  19       19.71       31.28     23.87 o
  -6   4  19     1327.56     1218.96     28.93 o
  -4   4  19      779.69      777.77     24.33 o
  -2   4  19       52.43       71.32      8.92 o
   0   4  19       84.73      111.98     13.72 o
   2   4  19      218.04      240.79     18.13 o
   4   4  19      154.09      183.86     19.87 o
   6   4  19      208.48      240.80     18.12 o
   8   4  19      389.29      434.54     28.02 o
  10   4  19      456.01      393.49     30.76 o
  12   4  19      194.75      206.07     37.49 o
  -7   5  19      128.78      147.03     47.24 o
  -5   5  19       59.34      147.58     42.93 o
  -3   5  19       54.82       78.73     34.18 o
  -1   5  19      118.48      145.33     32.60 o
   1   5  19       70.59       87.13     32.17 o
   3   5  19      118.85      132.64     26.70 o
   5   5  19      135.92      198.93     30.99 o
 -20   0  20      265.51      248.22     47.02 o
 -18   0  20       19.63       46.28     23.20 o
 -16   0  20        4.79       20.85     30.40 o
 -14   0  20     5811.56     4460.57   2139.74 o
 -12   0  20     3968.04     3773.06     59.46 o
 -10   0  20      187.66      178.25     71.21 o
  -8   0  20      391.27      302.77     19.24 o
  -6   0  20        2.16       14.01      9.97 o
  -4   0  20     1026.56     1257.17     23.67 o
  -2   0  20     3369.02     2488.89   1209.24 o
   0   0  20      376.55      452.18     16.02 o
   2   0  20     1711.45     1168.17    575.89 o
   4   0  20      350.35      374.70     17.45 o
   6   0  20      473.56      324.53    138.47 o
   8   0  20       72.08      102.72     16.76 o
  10   0  20        2.12      137.70     94.14 o
  12   0  20      373.62      332.97     26.10 o
  14   0  20       53.24       37.43     24.01 o
  16   0  20      348.43      261.78     84.79 o
  18   0  20      167.01      150.72    106.56 o
 -19   1  20       92.61       67.41     25.04 o
 -17   1  20      431.50      451.73     26.85 o
 -15   1  20       49.12      170.55     19.95 o
 -13   1  20     2701.06     2575.31     36.38 o
 -11   1  20      339.99      238.30     15.33 o
  -9   1  20     1785.90     1894.35     22.24 o
  -7   1  20       70.69      264.94     15.95 o
  -5   1  20      430.11      426.60     14.10 o
  -3   1  20       62.97       78.25      8.39 o
  -1   1  20     6032.93     6845.10     81.91 o
   1   1  20     5597.27     5026.83     69.10 o
   3   1  20      137.07      217.58     14.50 o
   5   1  20       58.68       81.22      9.48 o
   7   1  20      471.59      513.27     16.66 o
   9   1  20     1560.14     1835.57     74.61 o
  11   1  20       98.18       97.38     14.64 o
  13   1  20       37.29       85.98     18.64 o
  15   1  20      189.36      212.86     31.56 o
  17   1  20       29.22       77.19     34.91 o
 -18   2  20       40.55      108.47     45.58 o
 -16   2  20       34.93       51.82     21.15 o
 -14   2  20       87.30       76.72     14.88 o
 -12   2  20      223.67      190.30     15.58 o
 -10   2  20      284.06      211.96     20.28 o
  -8   2  20       59.08       67.14     13.39 o
  -6   2  20       85.72      122.23     10.06 o
  -4   2  20     2297.91     2179.49     30.70 o
  -2   2  20     1013.88     1004.31     14.26 o
   0   2  20       35.30       34.70      7.40 o
   2   2  20      309.54      265.06     10.37 o
   4   2  20      126.58      147.21      9.97 o
   6   2  20      286.94      281.36     13.99 o
   8   2  20       20.31       23.26     10.03 o
  10   2  20      155.51      109.13     10.96 o
  12   2  20       68.86      110.92     21.02 o
  14   2  20       74.24       77.99     21.86 o
  16   2  20        9.16       30.70     33.73 o
 -17   3  20       23.58      101.45     39.35 o
 -15   3  20       69.19       64.19     32.88 o
 -13   3  20      230.70      163.54     24.65 o
 -11   3  20      139.87      127.12     18.73 o
  -9   3  20       54.23       87.74     15.85 o
  -7   3  20     4690.56     4566.00     47.96 o
  -5   3  20      975.98      868.11     21.68 o
  -3   3  20     1387.37     1235.15     32.16 o
  -1   3  20       76.09       87.66      7.62 o
   1   3  20      112.49       94.66     10.58 o
   3   3  20     1544.03     1593.65     82.04 o
   5   3  20       35.40       84.44     11.58 o
   7   3  20      489.29      442.36     21.20 o
   9   3  20      315.20      310.34     17.40 o
  11   3  20      182.20      180.53     19.03 o
  13   3  20       81.82      145.14     29.89 o
 -14   4  20       29.17       64.41     40.76 o
 -12   4  20      356.50      305.65     34.48 o
 -10   4  20      381.05      405.20     26.99 o
  -8   4  20      166.58       95.14     26.95 o
  -6   4  20       18.44       49.98     24.26 o
  -4   4  20      505.48      522.89     21.85 o
  -2   4  20      715.02      580.71     22.37 o
   0   4  20      147.85      167.44     15.64 o
   2   4  20       31.54       55.89     15.33 o
   4   4  20      194.11      230.50     21.00 o
   6   4  20      871.72      815.68     32.86 o
   8   4  20      178.63      189.14     25.99 o
  10   4  20       80.62      100.79     29.56 o
  -7   5  20       24.00      121.75     47.72 o
  -5   5  20      177.86      167.98     45.57 o
  -3   5  20       92.86      104.53     35.19 o
  -1   5  20       28.96       22.87     34.27 o
   1   5  20       59.19      112.11     33.82 o
   3   5  20       78.60       84.10     30.86 o
   5   5  20      421.86      407.16     32.15 o
 -19   1  21      238.73      297.98     25.61 o
 -17   1  21       88.22       37.87     23.04 o
 -15   1  21      302.01      215.34     18.68 o
 -13   1  21     1993.66     1936.28     32.32 o
 -11   1  21      677.57      679.74     19.31 o
  -9   1  21      694.42      662.72     15.25 o
  -7   1  21      442.01      287.38     12.20 o
  -5   1  21     1190.88     1507.98     33.63 o
  -3   1  21      466.30      463.29     12.24 o
  -1   1  21     1031.60      758.42     62.84 o
   1   1  21     1164.09     1225.33     26.36 o
   3   1  21      638.74      690.92     31.24 o
   5   1  21        3.42       22.58      9.22 o
   7   1  21       55.72       70.78     12.93 o
   9   1  21     1376.15     1638.86     40.13 o
  11   1  21      462.19      549.13     34.71 o
  13   1  21        1.24       16.74     18.99 o
  15   1  21      111.29      152.30     30.26 o
  17   1  21       47.80       45.15     36.42 o
 -18   2  21        6.19       39.94     45.17 o
 -16   2  21      227.07      194.11     32.29 o
 -14   2  21       42.04       58.17     15.77 o
 -12   2  21      806.82      749.34     19.23 o
 -10   2  21       73.43       81.13     17.49 o
  -8   2  21      362.76      326.46     16.79 o
  -6   2  21      239.49      260.22     12.52 o
  -4   2  21      208.41      197.39     12.85 o
  -2   2  21      390.38      371.77     10.02 o
   0   2  21      106.99      139.07      9.72 o
   2   2  21       29.85       42.53      8.71 o
   4   2  21       20.25       50.04      9.67 o
   6   2  21      487.98      587.15     15.83 o
   8   2  21      203.30      185.40     19.76 o
  10   2  21       68.65       74.92     16.62 o
  12   2  21       30.19       48.65     18.37 o
  14   2  21        8.11       54.04     24.02 o
  16   2  21       90.74       99.21     37.81 o
 -15   3  21      192.58      184.29     33.49 o
 -13   3  21      285.57      215.08     23.76 o
 -11   3  21       22.76       47.46     19.69 o
  -9   3  21      130.63      121.85     16.11 o
  -7   3  21     1456.72     1354.05     45.74 o
  -5   3  21        1.34        8.40      7.76 o
  -3   3  21     3341.21     3197.74     46.85 o
  -1   3  21      226.77      184.30      9.50 o
   1   3  21      102.82      117.39     16.09 o
   3   3  21      941.97      753.02     53.92 o
   5   3  21      273.34      261.71     13.04 o
   7   3  21       61.02       95.27     14.73 o
   9   3  21      100.47      110.07     21.71 o
  11   3  21      502.45      391.70     24.22 o
  13   3  21       14.45       47.35     29.32 o
 -12   4  21       36.96       83.22     46.01 o
 -10   4  21      659.95      636.13     30.73 o
  -8   4  21       55.15       85.29     27.01 o
  -6   4  21       48.23      100.50     42.94 o
  -4   4  21      243.95      264.35     18.16 o
  -2   4  21       16.30       62.97     26.51 o
   0   4  21       71.00       80.90     16.18 o
   2   4  21       63.15       66.01     18.18 o
   4   4  21      139.11      146.53     21.86 o
   6   4  21      306.76      294.54     25.96 o
   8   4  21       43.77       59.32     27.87 o
  10   4  21       64.26      123.45     31.45 o
  -7   5  21       83.61       44.80     47.51 o
  -5   5  21      160.87      216.17     44.99 o
  -3   5  21       29.85       32.63     36.09 o
  -1   5  21       45.57       82.52     36.04 o
   1   5  21       49.21      104.46     33.00 o
   3   5  21       14.20      -13.98     31.82 o
   5   5  21       76.83      134.58     35.76 o
 -20   0  22       64.55       38.34     35.90 o
 -18   0  22        1.52       61.90     53.61 o
 -16   0  22     1109.25     1100.75     43.26 o
 -14   0  22        3.33       15.19     18.69 o
 -12   0  22     5148.13     4932.57     77.18 o
 -10   0  22     2151.79     1637.95    766.55 o
  -8   0  22     1018.96      995.08     50.96 o
  -6   0  22      127.62       79.14     19.98 o
  -4   0  22      156.29      142.38     12.68 o
   0   0  22      647.23      636.77     18.69 o
   2   0  22    11200.77     7809.90   4029.33 o
   4   0  22      428.21      352.15     19.44 o
   6   0  22      232.39      217.60     93.91 o
   8   0  22      840.74      925.48     36.18 o
  10   0  22      492.27      347.25    190.27 o
  12   0  22      401.31      412.69     54.63 o
  14   0  22      108.77       91.91     42.64 o
  16   0  22      177.95      223.43     41.95 o
 -19   1  22      178.73      196.54     31.31 o
 -17   1  22       13.26       41.20     21.53 o
 -15   1  22      870.33      861.19     28.19 o
 -13   1  22      417.83      404.75     19.95 o
 -11   1  22      164.77      142.83     14.58 o
  -9   1  22      691.93      723.52     16.02 o
  -7   1  22      494.49      582.42     14.78 o
  -5   1  22      520.59      265.11     12.70 o
  -3   1  22     1266.39     1426.39     27.93 o
  -1   1  22      468.65      465.74     21.14 o
   1   1  22     1080.84     1110.48     15.53 o
   3   1  22      635.75      517.66     25.88 o
   5   1  22      469.22      512.23     14.06 o
   7   1  22       15.97       49.39     11.89 o
   9   1  22      723.58      749.13     46.09 o
  11   1  22      185.98      175.83     23.18 o
  13   1  22       54.27       54.97     26.46 o
  15   1  22      137.19      111.29     30.54 o
  17   1  22      115.64      125.43     38.55 o
 -18   2  22       10.45       53.50     44.77 o
 -16   2  22       18.99       87.15     31.97 o
 -14   2  22      236.02      261.77     29.97 o
 -12   2  22       85.74      121.74     12.75 o
 -10   2  22     4155.57     4245.79     93.42 o
  -8   2  22      203.33      217.97     16.23 o
  -6   2  22      152.85      133.15     11.55 o
  -4   2  22      483.17      474.27     16.04 o
  -2   2  22      116.11      101.03      6.86 o
   0   2  22     2786.76     2876.07     25.84 o
   2   2  22       12.32       24.65     10.90 o
   4   2  22     1010.31      986.76     20.50 o
   6   2  22      627.54      733.53     21.61 o
   8   2  22       82.51      102.21     16.16 o
  10   2  22       24.64       50.66     16.78 o
  12   2  22        0.12       10.08     18.96 o
  14   2  22      111.11       98.14     24.51 o
  16   2  22        5.27       68.99     38.73 o
 -15   3  22       66.46       50.28     34.08 o
 -13   3  22       77.14       58.64     24.16 o
 -11   3  22       55.00       87.63     21.03 o
  -9   3  22      770.99      733.88     24.13 o
  -7   3  22      117.85      146.62     17.45 o
  -5   3  22       17.66       19.41      8.74 o
  -3   3  22     3854.14     3433.41     64.59 o
  -1   3  22      578.63      524.84     13.88 o
   1   3  22      153.37      161.92     22.03 o
   3   3  22      557.64      629.14     35.19 o
   5   3  22      330.64      312.09     14.12 o
   7   3  22      284.03      268.12     16.30 o
   9   3  22      344.60      355.71     23.27 o
  11   3  22        3.13       93.66     25.18 o
  13   3  22      260.19      226.40     31.18 o
 -12   4  22       70.34      117.21     47.40 o
 -10   4  22       26.98       91.31     39.37 o
  -8   4  22      939.27      824.04     50.53 o
  -6   4  22      599.36      613.15     44.91 o
  -4   4  22      737.23      690.41     46.98 o
  -2   4  22      102.70      132.13     26.99 o
   0   4  22      160.29      174.50     16.38 o
   2   4  22      205.03      195.05     19.89 o
   4   4  22       35.77       52.98     21.55 o
   6   4  22      521.87      552.32     29.30 o
   8   4  22       58.16       71.90     28.58 o
  10   4  22       43.92       22.79     31.47 o
  -5   5  22       56.50      101.82     47.08 o
  -3   5  22       66.99       70.22     36.92 o
  -1   5  22      266.16      208.49     37.14 o
   1   5  22       69.14       39.90     33.03 o
   3   5  22        5.17       23.96     32.43 o
 -19   1  23       30.47       29.35     34.81 o
 -17   1  23       13.39       27.40     22.05 o
 -15   1  23      378.57      346.43     20.39 o
 -13   1  23     1020.69     1015.51     25.00 o
 -11   1  23      677.91      730.36     23.25 o
  -9   1  23        8.37       27.68      9.11 o
  -7   1  23      949.76      937.04     18.38 o
  -5   1  23       12.38       15.09      7.77 o
  -3   1  23     1888.79     1875.39     33.62 o
  -1   1  23      383.71      320.14     13.49 o
   1   1  23       32.06      160.65     12.18 o
   3   1  23     1723.33     1699.99     20.11 o
   5   1  23      109.16      109.33     10.11 o
   7   1  23      617.37      669.91     22.34 o
   9   1  23      330.59      390.48     20.90 o
  11   1  23       66.77      103.28     21.57 o
  13   1  23        3.09       27.58     28.45 o
  15   1  23       12.50       35.11     32.43 o
 -18   2  23       40.41       45.99     45.07 o
 -16   2  23       49.65      111.35     33.78 o
 -14   2  23      508.77      441.43     57.39 o
 -12   2  23      158.19      144.25     15.01 o
 -10   2  23     3016.40     2846.95     77.12 o
  -8   2  23      329.08      306.11     17.53 o
  -6   2  23      469.22      505.58     16.57 o
  -4   2  23       57.85       99.60     14.42 o
  -2   2  23       13.88       16.00      5.51 o
   0   2  23     1365.64     1346.71     19.61 o
   2   2  23     1057.82      958.58     20.03 o
   4   2  23      270.23      294.33     12.43 o
   6   2  23     1015.34     1197.35     25.76 o
   8   2  23       77.88      103.06     16.56 o
  10   2  23       97.55       80.77     17.75 o
  12   2  23       36.52       18.38     21.73 o
  14   2  23       60.66       93.38     28.90 o
 -15   3  23      118.41      129.63     33.93 o
 -13   3  23       56.37       77.14     25.25 o
 -11   3  23      503.74      559.76     28.11 o
  -9   3  23       28.06       28.50     21.33 o
  -7   3  23     1545.73     1355.37     42.31 o
  -5   3  23      448.96      412.05     17.73 o
  -3   3  23      534.20      531.11     34.63 o
  -1   3  23      851.61      830.14     16.54 o
   1   3  23      245.21      244.52     27.76 o
   3   3  23      751.83      842.12     48.52 o
   5   3  23       12.73       74.71     13.84 o
   7   3  23      231.66      242.97     17.97 o
   9   3  23        6.58       70.41     21.06 o
  11   3  23      194.04      204.90     27.00 o
  13   3  23       34.37       33.60     30.76 o
 -12   4  23      339.68      389.06     47.25 o
 -10   4  23      121.45      138.89     32.38 o
  -8   4  23      103.49      159.58     38.14 o
  -6   4  23      794.00      735.91     57.10 o
  -4   4  23      236.42      247.25     32.48 o
  -2   4  23      453.45      459.72     34.62 o
   0   4  23      310.24      309.83     21.92 o
   2   4  23       49.02       47.41     25.76 o
   4   4  23       65.10       66.66     21.19 o
   6   4  23      163.72      156.50     23.44 o
   8   4  23       64.33       62.13     29.90 o
  10   4  23       18.35       72.86     33.35 o
  -5   5  23      199.07      149.61     48.16 o
  -3   5  23        3.28       50.40     39.17 o
  -1   5  23       15.81       49.69     38.42 o
   1   5  23       12.34       71.40     35.23 o
   3   5  23       12.39       73.11     33.96 o
 -18   0  24      317.55      248.61     30.55 o
 -16   0  24      281.74      178.68     29.19 o
 -14   0  24      146.26       61.27     41.00 o
 -12   0  24     2062.22     2068.11     57.15 o
 -10   0  24     2954.49     2330.67   1154.18 o
  -8   0  24      128.15      134.97     19.10 o
  -6   0  24     2672.04     1884.45    979.56 o
  -4   0  24      437.65      497.52     18.53 o
   0   0  24      280.24      329.23     15.33 o
   2   0  24     2289.12     1180.28    855.39 o
   4   0  24      292.71      257.37     14.74 o
   6   0  24      175.57      172.00     63.43 o
   8   0  24      814.56      878.64     37.04 o
  10   0  24       15.72       11.59     18.00 o
  12   0  24       64.30      105.20     44.19 o
  14   0  24       14.69       26.09     27.30 o
  16   0  24       17.01       23.11     44.46 o
 -19   1  24        3.47       35.45     36.03 o
 -17   1  24        7.84       34.03     26.44 o
 -15   1  24      307.91      356.73     20.45 o
 -13   1  24      251.26      422.70     19.59 o
 -11   1  24     1130.78     1067.37     24.17 o
  -9   1  24     5941.84     5551.37     63.50 o
  -7   1  24       61.41       37.61     10.58 o
  -5   1  24       18.61       86.82      8.40 o
  -3   1  24       71.54      324.45     33.23 o
  -1   1  24      734.61      914.53     18.20 o
   1   1  24      649.14      621.43     13.21 o
   3   1  24     2439.43     2376.40     22.76 o
   5   1  24      181.62      207.85     11.69 o
   7   1  24      338.90      389.53     17.48 o
   9   1  24       42.47       71.69     18.12 o
  11   1  24      193.63      275.44     27.23 o
  13   1  24       72.53      118.81     29.40 o
  15   1  24       14.69       46.64     33.79 o
 -18   2  24       46.04       67.88     58.46 o
 -16   2  24      245.07      178.52     41.62 o
 -14   2  24      569.69      579.66     32.51 o
 -12   2  24       98.37       58.95     11.81 o
 -10   2  24       78.73      125.20     19.98 o
  -8   2  24       46.64       22.84     15.86 o
  -6   2  24     1827.75     1864.09     25.90 o
  -4   2  24     1883.08     1685.62     30.84 o
  -2   2  24      272.87      262.94      9.47 o
   0   2  24     1903.73     1782.53     23.22 o
   2   2  24      967.94      992.51     21.54 o
   4   2  24      658.60      687.64     16.39 o
   6   2  24      580.57      663.76     22.04 o
   8   2  24      181.96      208.35     17.88 o
  10   2  24      282.66      232.68     21.36 o
  12   2  24        1.53       21.85     21.90 o
  14   2  24      102.37      148.58     30.71 o
 -15   3  24        8.62        7.08     34.57 o
 -13   3  24      116.62      107.17     26.61 o
 -11   3  24      237.14      184.50     25.51 o
  -9   3  24      323.21      389.95     21.62 o
  -7   3  24      200.41      149.33     17.47 o
  -5   3  24       89.40      129.26     16.65 o
  -3   3  24     1671.37     1589.64     32.03 o
  -1   3  24      701.29      773.41     16.63 o
   1   3  24      714.11      615.81     20.56 o
   3   3  24      735.72      594.46     34.09 o
   5   3  24      349.42      256.27     26.24 o
   7   3  24      572.19      507.39     20.28 o
   9   3  24      202.81      263.62     26.40 o
  11   3  24      120.60      136.01     27.86 o
  13   3  24       15.76        9.35     32.26 o
 -12   4  24      159.69      254.17     46.67 o
 -10   4  24      202.43      191.56     33.39 o
  -8   4  24       52.47      121.43     39.72 o
  -6   4  24       79.19       83.07     41.01 o
  -4   4  24      114.74      135.63     28.89 o
  -2   4  24       61.31       89.24     18.80 o
   0   4  24      121.98      145.62     17.40 o
   2   4  24      316.25      277.06     23.40 o
   4   4  24       97.58      136.32     22.45 o
   6   4  24       50.81       85.74     22.93 o
   8   4  24       16.99       33.23     30.05 o
  -3   5  24        3.03       13.32     40.28 o
  -1   5  24       58.43      111.30     39.66 o
   1   5  24       54.51       60.50     35.69 o
 -17   1  25       16.93       15.95     27.45 o
 -15   1  25       47.15       32.27     18.53 o
 -13   1  25      345.67      204.44     16.92 o
 -11   1  25      417.52      324.16     21.29 o
  -9   1  25     5219.12     5004.46     86.51 o
  -7   1  25       17.41       -2.42     10.05 o
  -5   1  25      141.64       57.30      8.79 o
  -3   1  25      956.80     1048.11     44.76 o
  -1   1  25      121.50      188.08     18.07 o
   1   1  25      304.21      689.16     23.69 o
   3   1  25      662.90      633.86     18.83 o
   5   1  25      389.75      330.06     15.37 o
   7   1  25      114.81      102.61     14.14 o
   9   1  25      155.39      193.04     19.35 o
  11   1  25      128.24      149.81     21.62 o
  13   1  25       74.18       85.35     29.27 o
  15   1  25        0.13       -1.69     35.10 o
 -16   2  25       90.23      118.58     34.51 o
 -14   2  25      557.25      576.23     29.56 o
 -12   2  25      114.01       88.93     13.78 o
 -10   2  25       82.92       90.64     19.92 o
  -8   2  25      447.21      440.06     21.01 o
  -6   2  25     2045.15     1944.51     22.82 o
  -4   2  25       96.64      135.25     16.86 o
  -2   2  25      983.44     1032.07     21.08 o
   0   2  25     1640.10     1634.72     22.65 o
   2   2  25      135.78      183.39     14.58 o
   4   2  25       97.47      109.77     10.65 o
   6   2  25      712.93      816.10     22.07 o
   8   2  25       59.07       71.83     17.61 o
  10   2  25       41.66       68.90     18.64 o
  12   2  25       61.86       79.01     23.60 o
  14   2  25        6.85       31.97     30.18 o
 -15   3  25       43.91       66.70     36.39 o
 -13   3  25      355.26      302.75     26.11 o
 -11   3  25      362.91      370.34     25.28 o
  -9   3  25      380.24      349.20     23.94 o
  -7   3  25     1109.96     1006.13     51.64 o
  -5   3  25       92.83       42.38     13.67 o
  -3   3  25     2081.19     1920.26     46.14 o
  -1   3  25      205.96      241.06     20.40 o
   1   3  25      982.56      968.38     20.31 o
   3   3  25       77.22       98.91     14.25 o
   5   3  25       68.18       85.19     12.19 o
   7   3  25       67.94       74.24     18.95 o
   9   3  25      118.34      139.32     22.37 o
  11   3  25       36.80       45.09     31.34 o
  13   3  25        1.48       63.32     33.50 o
 -12   4  25       88.93      183.64     49.84 o
 -10   4  25       60.70       90.89     35.17 o
  -8   4  25      163.83      145.30     41.59 o
  -6   4  25      658.36      568.45     43.41 o
  -4   4  25      134.73       82.57     29.44 o
  -2   4  25      202.78      190.77     24.76 o
   0   4  25     1029.85     1080.69     27.42 o
   2   4  25        1.45       21.10     22.27 o
   4   4  25      214.45      187.99     23.48 o
   6   4  25       49.40       50.29     24.43 o
   8   4  25       38.72       15.36     32.15 o
 -18   0  26        0.58       24.99     31.20 o
 -16   0  26        6.13       12.57     27.93 o
 -14   0  26       69.43       30.83     40.43 o
 -12   0  26      201.45      163.22     37.60 o
 -10   0  26     1051.57      833.69    355.81 o
  -8   0  26     2721.86     2666.32     52.74 o
  -6   0  26     1791.82     1180.03    631.13 o
  -4   0  26      311.20      308.64     15.97 o
  -2   0  26        7.04       75.28     31.78 o
   0   0  26      213.84      242.64     14.09 o
   2   0  26      207.58      120.69     50.62 o
   4   0  26      107.03      109.08      7.58 o
   6   0  26     1375.43      822.48    424.37 o
   8   0  26      808.81      857.08     38.94 o
  10   0  26       53.67       31.63     20.19 o
  12   0  26        8.13       23.20     35.23 o
  14   0  26       37.05       57.86     29.68 o
  16   0  26        4.50       32.82     68.26 o
 -17   1  26       21.55       52.94     28.16 o
 -15   1  26       40.52      107.79     18.67 o
 -13   1  26       12.14       26.95     15.11 o
 -11   1  26     1794.77     1605.84     27.22 o
  -9   1  26     2850.36     2759.37     37.79 o
  -7   1  26      549.19      669.46     16.90 o
  -5   1  26       76.79      104.40      8.85 o
  -3   1  26      882.29      614.38     31.47 o
  -1   1  26     2681.67     2797.51     36.92 o
   1   1  26     1750.93     1532.82     32.98 o
   3   1  26      739.79      848.86     20.82 o
   5   1  26     1177.44     1303.26     27.39 o
   7   1  26       11.04       25.02     12.85 o
   9   1  26       89.07       93.72     18.70 o
  11   1  26      112.66      166.84     21.74 o
  13   1  26       15.09       49.65     25.77 o
  15   1  26       13.71       22.32     32.58 o
 -16   2  26       39.78       49.68     35.83 o
 -14   2  26       57.17       55.39     30.49 o
 -12   2  26      219.14      176.56     23.86 o
 -10   2  26      111.39      118.30     17.70 o
  -8   2  26      275.67      283.84     18.88 o
  -6   2  26     3085.37     3127.88     52.63 o
  -4   2  26     1534.32     1399.49     31.34 o
  -2   2  26      113.84      146.55     13.11 o
   0   2  26       99.80      115.74     11.31 o
   2   2  26      690.45      701.69     21.64 o
   4   2  26      560.70      533.62     15.78 o
   6   2  26      409.65      491.60     17.41 o
   8   2  26      270.28      241.36     18.95 o
  10   2  26       24.76       56.16     20.96 o
  12   2  26        2.69       25.67     24.05 o
  14   2  26       67.00      110.21     32.36 o
 -15   3  26       42.86       49.95     51.16 o
 -13   3  26       33.03       59.74     27.04 o
 -11   3  26       60.83      161.97     38.79 o
  -9   3  26     1200.47     1162.43     32.03 o
  -7   3  26      749.81      648.32     17.07 o
  -5   3  26     1266.78     1049.13     23.31 o
  -3   3  26      193.37      153.02     17.05 o
  -1   3  26      276.21      254.81     29.50 o
   1   3  26     1206.59     1189.09     26.70 o
   3   3  26      545.84      497.05     18.12 o
   5   3  26      232.21      201.93     20.52 o
   7   3  26       25.09       46.22     18.95 o
   9   3  26      149.64      178.72     23.76 o
  11   3  26        7.88       57.48     30.17 o
 -10   4  26       37.58        8.13     36.85 o
  -8   4  26       28.67       84.19     42.33 o
  -6   4  26       95.88      115.94     37.28 o
  -4   4  26       38.31       67.55     31.25 o
  -2   4  26        3.46       34.22     27.33 o
   0   4  26     1333.88     1272.69     37.46 o
   2   4  26      233.95      254.31     23.39 o
   4   4  26      213.43      232.70     23.59 o
   6   4  26       24.29       39.54     25.46 o
   8   4  26       22.47       53.67     32.79 o
 -17   1  27       36.29       96.19     32.56 o
 -15   1  27      407.60      395.89     25.48 o
 -13   1  27        9.12        2.53     14.93 o
 -11   1  27      707.63      651.76     18.52 o
  -9   1  27      584.16      665.00     23.87 o
  -7   1  27     1105.60     1096.87     23.37 o
  -5   1  27      726.87      683.89     14.93 o
  -3   1  27      370.85      353.09     20.36 o
  -1   1  27      646.09      578.38     17.23 o
   1   1  27       97.70      163.15     12.86 o
   3   1  27      417.31      500.50     22.39 o
   5   1  27      555.03      647.83     51.21 o
   7   1  27       12.29       50.03     12.98 o
   9   1  27       49.09       63.69     18.88 o
  11   1  27      111.60      125.34     22.09 o
  13   1  27       19.47       73.85     27.71 o
  15   1  27        2.38       52.82     33.65 o
 -16   2  27       67.05      100.52     37.28 o
 -14   2  27      116.97       94.94     31.98 o
 -12   2  27      111.62       71.98     24.27 o
 -10   2  27       71.15      120.32     18.37 o
  -8   2  27      299.51      330.25     19.71 o
  -6   2  27     2219.72     2027.06     57.74 o
  -4   2  27      273.44      256.97     21.11 o
  -2   2  27     1176.37     1144.09     24.23 o
   0   2  27      458.50      470.27     15.10 o
   2   2  27      173.55      243.66     16.68 o
   4   2  27      235.51      260.50     14.70 o
   6   2  27      182.51      202.61     14.69 o
   8   2  27      127.26      144.72     16.87 o
  10   2  27      182.98      169.76     21.67 o
  12   2  27        3.22       14.68     24.95 o
  14   2  27       62.12       83.25     33.32 o
 -15   3  27       85.79      118.02     81.76 o
 -13   3  27       49.20       84.24     34.88 o
 -11   3  27      127.93       50.44     30.88 o
  -9   3  27       15.21       49.97     27.84 o
  -7   3  27      371.90      400.63     30.38 o
  -5   3  27      261.05      267.67     17.01 o
  -3   3  27       53.84       95.97     17.13 o
  -1   3  27      379.40      289.88     32.93 o
   1   3  27     1024.10      997.50     22.18 o
   3   3  27     1001.25     1029.22     24.72 o
   5   3  27      137.41      146.40     22.00 o
   7   3  27       97.41      138.37     21.12 o
   9   3  27       77.00      106.25     24.91 o
  11   3  27       31.24       75.53     32.16 o
 -10   4  27       88.06       64.89     37.38 o
  -8   4  27      158.91      149.75     42.14 o
  -6   4  27       60.24       92.75     39.40 o
  -4   4  27      279.96      275.35     34.52 o
  -2   4  27      551.92      464.25     33.09 o
   0   4  27      158.85      155.83     21.89 o
   2   4  27       76.78      116.01     23.05 o
   4   4  27       13.03       37.54     24.36 o
   6   4  27       33.74       51.31     26.00 o
   8   4  27       35.13       61.27     34.24 o
 -18   0  28       78.06       78.23     37.19 o
 -16   0  28       97.74       68.50     28.59 o
 -14   0  28      226.78      154.07     61.98 o
 -12   0  28      701.72      735.41     44.62 o
 -10   0  28       31.97       35.25     19.01 o
  -8   0  28     2940.36     2912.60     56.57 o
  -6   0  28     2602.95     1885.58    806.64 o
  -4   0  28      140.01      126.66     14.06 o
  -2   0  28      221.45      164.67     64.66 o
   0   0  28       83.65      104.36     12.41 o
   2   0  28      454.13      339.30    156.99 o
   4   0  28       42.80       44.18      8.76 o
   6   0  28     3412.73     2329.50   1309.35 o
   8   0  28      464.34      469.29     38.38 o
  10   0  28      212.31      147.46     71.65 o
  12   0  28       45.32       49.77     37.37 o
  14   0  28        3.14      -25.07     32.01 o
 -17   1  28      112.24      105.11     33.84 o
 -15   1  28      185.53      152.43     24.30 o
 -13   1  28      104.69       95.45     14.54 o
 -11   1  28       36.56       52.70     11.71 o
  -9   1  28       88.30       70.21     15.23 o
  -7   1  28      462.77      425.24     15.37 o
  -5   1  28      288.75      464.62     16.81 o
  -3   1  28     1224.33     1116.88     17.59 o
  -1   1  28      407.54      457.95     19.43 o
   1   1  28      268.98      252.71     11.42 o
   3   1  28     1236.38     1212.17     29.76 o
   5   1  28      738.14      914.22     48.87 o
   7   1  28      243.43      205.21     14.61 o
   9   1  28       14.25       35.45     19.23 o
  11   1  28       88.81       86.86     22.45 o
  13   1  28       84.37      107.96     29.81 o
  15   1  28       17.54       42.34     34.85 o
 -16   2  28        7.17       84.86     38.13 o
 -14   2  28        5.04       53.85     32.48 o
 -12   2  28        0.41       25.22     24.31 o
 -10   2  28      372.67      304.74     21.23 o
  -8   2  28      304.29      367.65     16.14 o
  -6   2  28     2454.78     2386.85     50.86 o
  -4   2  28      191.98      200.52     14.62 o
  -2   2  28      636.00      643.36     20.51 o
   0   2  28     1706.71     1658.55     24.14 o
   2   2  28      195.76      233.78     16.25 o
   4   2  28     1490.75     1231.39     43.40 o
   6   2  28      183.05      182.78     15.34 o
   8   2  28       60.78       84.53     17.35 o
  10   2  28       78.36      108.04     20.38 o
  12   2  28       53.51       65.49     25.96 o
 -13   3  28       72.43      179.06     35.14 o
 -11   3  28        9.86       27.94     31.61 o
  -9   3  28      792.03      786.19     39.94 o
  -7   3  28      272.76      205.26     34.82 o
  -5   3  28      629.22      644.88     28.18 o
  -3   3  28      137.43      213.23     20.60 o
  -1   3  28      354.16      164.73     17.05 o
   1   3  28       60.89      105.69     15.03 o
   3   3  28      392.83      419.50     32.07 o
   5   3  28      613.04      579.38     23.01 o
   7   3  28      399.62      400.39     23.75 o
   9   3  28        5.42       24.93     25.23 o
  11   3  28       16.72       21.97     32.24 o
 -10   4  28       32.63       61.42     38.63 o
  -8   4  28       54.55       56.00     35.17 o
  -6   4  28       99.90       47.65     41.18 o
  -4   4  28      821.00      784.68     43.22 o
  -2   4  28      156.95      182.47     30.67 o
   0   4  28      156.21      168.45     29.54 o
   2   4  28       55.22       79.34     24.04 o
   4   4  28       31.33       75.82     25.36 o
   6   4  28       23.92       36.23     27.00 o
 -17   1  29       82.96      119.02     34.41 o
 -15   1  29       28.77       72.57     25.14 o
 -13   1  29       18.86       31.43     21.34 o
 -11   1  29      759.36      646.87     22.35 o
  -9   1  29      533.88      514.72     20.58 o
  -7   1  29        4.31        0.55     11.96 o
  -5   1  29     2044.63     1833.21     22.36 o
  -3   1  29     1608.77     1728.59     21.59 o
  -1   1  29       70.45      200.04     14.70 o
   1   1  29      673.37      836.67     17.18 o
   3   1  29      570.76      556.99     29.77 o
   5   1  29      758.97      797.70     28.42 o
   7   1  29      412.71      431.55     26.96 o
   9   1  29        5.35       46.23     20.51 o
  11   1  29       81.62      113.28     23.42 o
  13   1  29       13.83       31.15     30.27 o
 -16   2  29       23.19       28.30     39.26 o
 -14   2  29       95.91       53.01     33.59 o
 -12   2  29      130.09       71.55     25.59 o
 -10   2  29      960.86      812.64     26.99 o
  -8   2  29      172.62      165.11     11.85 o
  -6   2  29     1045.65     1059.39     28.38 o
  -4   2  29      313.21      368.53     17.42 o
  -2   2  29      655.91      644.24     20.56 o
   0   2  29      765.65      772.87     18.46 o
   2   2  29      268.11      262.99     17.41 o
   4   2  29      629.83      634.83     26.68 o
   6   2  29       36.56       37.12     14.55 o
   8   2  29       94.89       96.11     19.15 o
  10   2  29        0.68       23.70     20.68 o
  12   2  29        2.54       15.93     24.17 o
 -13   3  29       70.78       51.64     36.90 o
 -11   3  29       73.68       82.88     32.67 o
  -9   3  29      359.18      379.23     33.45 o
  -7   3  29       64.84       46.89     28.42 o
  -5   3  29      528.31      471.38     26.50 o
  -3   3  29     1180.75      984.63     32.75 o
  -1   3  29      358.31      351.51     13.63 o
   1   3  29      319.38      287.22     16.33 o
   3   3  29      368.20      301.33     29.05 o
   5   3  29      257.96      262.87     20.61 o
   7   3  29      287.31      295.09     23.16 o
   9   3  29       35.52       43.95     26.21 o
  11   3  29        9.85       56.99     32.85 o
  -8   4  29       40.79      103.27     36.25 o
  -6   4  29       23.25       30.05     42.90 o
  -4   4  29       32.30       89.52     38.85 o
  -2   4  29      208.38      203.07     30.62 o
   0   4  29        3.64       10.16     30.07 o
   2   4  29      215.53      218.90     31.80 o
   4   4  29      318.78      237.57     26.69 o
   6   4  29        6.66       37.80     27.86 o
 -16   0  30       73.16       64.04     45.49 o
 -14   0  30      202.19      152.48     25.92 o
 -12   0  30       90.32       76.30     32.73 o
 -10   0  30       94.91       69.03     19.49 o
  -8   0  30     2944.13     2742.48     63.05 o
  -6   0  30      895.47      875.31    255.27 o
  -4   0  30      139.61      125.94     15.34 o
  -2   0  30      159.60      182.45     34.29 o
   0   0  30      110.93      107.00     13.76 o
   2   0  30     1696.99     1125.49    639.25 o
   4   0  30     1150.08     1193.47     43.21 o
   6   0  30       98.26       85.16     32.49 o
   8   0  30       43.77       66.95     25.83 o
  10   0  30       15.05       41.13     24.51 o
  12   0  30       11.45       49.57     41.01 o
  14   0  30       21.96       13.15     40.94 o
 -17   1  30       83.63      124.11     35.75 o
 -15   1  30       38.59       67.47     30.13 o
 -13   1  30      260.58      244.01     22.96 o
 -11   1  30      159.50      168.02     20.02 o
  -9   1  30       83.78      105.51     16.29 o
  -7   1  30        4.31       -0.47     12.22 o
  -5   1  30     2736.90     2546.10     31.30 o
  -3   1  30     2301.13     2073.27     24.29 o
  -1   1  30     1524.42     1382.53     25.47 o
   1   1  30      342.92      424.32     26.12 o
   3   1  30      376.53      312.53     21.29 o
   5   1  30      242.31      206.39     14.12 o
   7   1  30     1358.14     1273.12     26.83 o
   9   1  30      194.04      183.27     24.16 o
  11   1  30       28.62       38.64     24.31 o
  13   1  30        7.23       60.13     32.08 o
 -16   2  30       13.19       41.11     50.39 o
 -14   2  30       35.28      102.56     34.51 o
 -12   2  30        5.42       36.14     26.43 o
 -10   2  30       10.89       44.24     23.62 o
  -8   2  30      786.90      634.31     19.97 o
  -6   2  30      170.00      201.38     20.16 o
  -4   2  30      516.47      464.73     19.66 o
  -2   2  30      103.00      122.47     15.55 o
   0   2  30      603.05      651.26     19.61 o
   2   2  30       13.25       46.77     15.16 o
   4   2  30      221.41      265.69     19.16 o
   6   2  30      418.83      408.58     18.19 o
   8   2  30       38.90       80.95     19.88 o
  10   2  30       89.59       87.18     21.81 o
  12   2  30        0.36        6.50     24.53 o
 -13   3  30       18.92       56.05     38.87 o
 -11   3  30      165.98      108.03     33.35 o
  -9   3  30       17.20      100.25     30.27 o
  -7   3  30      102.20      114.02     28.48 o
  -5   3  30     1288.21     1260.84     36.17 o
  -3   3  30     1129.22     1143.14     39.46 o
  -1   3  30      245.83      195.93     16.04 o
   1   3  30       70.88       84.99     16.79 o
   3   3  30      123.32      102.56     18.26 o
   5   3  30      168.33      208.01     20.35 o
   7   3  30       55.21      126.29     23.04 o
   9   3  30       59.01       67.81     27.85 o
  -8   4  30       74.34       96.84     38.38 o
  -6   4  30       89.68      128.47     43.84 o
  -4   4  30      103.19      171.40     40.18 o
  -2   4  30       55.31       47.40     32.39 o
   0   4  30      146.44      203.20     32.38 o
   2   4  30       54.93       84.91     31.46 o
   4   4  30      343.90      352.73     32.12 o
 -17   1  31      164.18      162.19     40.26 o
 -15   1  31        3.35       13.17     30.91 o
 -13   1  31      244.61      237.89     23.47 o
 -11   1  31      463.01      439.12     21.95 o
  -9   1  31      209.65      175.82     16.61 o
  -7   1  31      288.93      236.74     13.73 o
  -5   1  31     2995.53     3100.57     44.95 o
  -3   1  31     1131.19     1206.74     24.39 o
  -1   1  31     1459.28     1522.02     27.34 o
   1   1  31      789.30      754.94     20.27 o
   3   1  31      216.44      243.80     11.65 o
   5   1  31      163.55      172.53     14.64 o
   7   1  31      255.33      270.14     15.16 o
   9   1  31       31.41       68.29     21.69 o
  11   1  31       24.71       39.92     25.57 o
  13   1  31       28.16       60.23     34.33 o
 -14   2  31       49.64       29.21     36.24 o
 -12   2  31       19.50       51.58     31.19 o
 -10   2  31       71.56       79.73     24.69 o
  -8   2  31      100.82      105.59     12.66 o
  -6   2  31       49.14       53.29     18.68 o
  -4   2  31      993.08     1029.11     25.51 o
  -2   2  31        3.87       66.71     15.92 o
   0   2  31       42.76       87.71     14.28 o
   2   2  31      666.98      749.43     23.18 o
   4   2  31      865.01      760.66     24.17 o
   6   2  31       61.66       73.28     14.73 o
   8   2  31       52.12       77.40     20.65 o
  10   2  31       34.18       47.73     24.53 o
  12   2  31       69.62      107.67     29.10 o
 -13   3  31        7.72       60.43     39.96 o
 -11   3  31       21.03       47.24     35.22 o
  -9   3  31      161.73      184.63     32.92 o
  -7   3  31       37.67      102.80     30.55 o
  -5   3  31      166.36      212.61     42.61 o
  -3   3  31      292.79      334.03     29.29 o
  -1   3  31      109.26      102.75     12.31 o
   1   3  31       26.52       33.12     17.54 o
   3   3  31       76.70       69.67     19.65 o
   5   3  31      523.38      494.66     24.01 o
   7   3  31      163.99      175.88     23.41 o
   9   3  31       13.89       27.91     28.68 o
  -8   4  31       14.27       26.31     39.76 o
  -6   4  31       79.25       48.70     45.79 o
  -4   4  31       89.56       83.64     41.82 o
  -2   4  31       23.94       36.52     33.17 o
   0   4  31      351.69      278.65     32.20 o
   2   4  31      118.50      152.36     33.24 o
   4   4  31       10.42       36.85     33.74 o
 -16   0  32       65.21       77.82     46.75 o
 -14   0  32      331.73      309.78    142.54 o
 -12   0  32       29.78       53.28     34.80 o
 -10   0  32       28.23       33.62     20.44 o
  -8   0  32      950.21      856.17     29.27 o
  -6   0  32      256.83      248.02     17.71 o
  -4   0  32     1379.67     1275.54     29.73 o
  -2   0  32       93.56       64.34     14.16 o
   0   0  32      204.86      179.78     15.93 o
   2   0  32      505.79      299.90    165.50 o
   4   0  32      658.74      622.92     27.95 o
   6   0  32      999.23      677.99    398.24 o
   8   0  32       10.77       14.88     26.95 o
  10   0  32      880.55      612.66    312.43 o
  12   0  32       36.67       19.77     45.30 o
 -15   1  32        4.12      -26.37     32.16 o
 -13   1  32       62.14       88.33     27.59 o
 -11   1  32      161.95      154.31     20.77 o
  -9   1  32        7.45       20.54     16.50 o
  -7   1  32      184.67      183.91     13.89 o
  -5   1  32      782.85      764.65     17.03 o
  -3   1  32       26.91       89.74     16.20 o
  -1   1  32      211.47      426.66     19.22 o
   1   1  32     1304.43     1441.73     26.77 o
   3   1  32      932.70      854.76     18.17 o
   5   1  32      201.09      187.22     14.86 o
   7   1  32      320.39      315.26     21.29 o
   9   1  32      466.38      485.35     25.32 o
  11   1  32       16.51       19.35     26.82 o
  13   1  32       17.89        7.73     35.07 o
 -14   2  32       18.25       25.18     37.13 o
 -12   2  32        0.80        4.82     32.40 o
 -10   2  32       59.96       84.14     25.84 o
  -8   2  32       28.25       63.02     21.00 o
  -6   2  32       10.91       47.09     19.37 o
  -4   2  32      639.50      628.71     22.13 o
  -2   2  32     2590.84     2472.11     36.48 o
   0   2  32       20.23       33.09     14.16 o
   2   2  32      127.62      171.52     17.62 o
   4   2  32      114.86      151.89     18.85 o
   6   2  32       95.98       57.07     15.33 o
   8   2  32      662.73      591.71     26.54 o
  10   2  32       11.84       50.53     28.47 o
 -11   3  32       28.54       26.61     36.42 o
  -9   3  32       27.15       67.53     33.95 o
  -7   3  32      110.97       92.53     31.12 o
  -5   3  32      146.82      119.89     27.82 o
  -3   3  32      120.58      124.45     25.75 o
  -1   3  32        3.59       28.98     22.48 o
   1   3  32       26.24       56.39     18.11 o
   3   3  32       26.79       54.38     20.15 o
   5   3  32      148.61      168.63     22.22 o
   7   3  32       75.51      107.05     24.63 o
   9   3  32        7.00       18.93     29.65 o
  -6   4  32       25.93       42.39     53.84 o
  -4   4  32      264.61      320.45     43.19 o
  -2   4  32       32.44       46.06     33.03 o
   0   4  32      286.95      339.92     34.37 o
   2   4  32       30.83       92.94     36.08 o
 -15   1  33       47.49       20.09     32.52 o
 -13   1  33        2.58       52.40     28.30 o
 -11   1  33       22.17       61.18     23.35 o
  -9   1  33       16.32       27.72     18.54 o
  -7   1  33     1811.31     1689.67     34.71 o
  -5   1  33       12.17       38.00     10.99 o
  -3   1  33       79.56      230.37     16.56 o
  -1   1  33      600.39      689.65     28.76 o
   1   1  33     1803.54     1795.04     32.91 o
   3   1  33      339.50      366.56     14.03 o
   5   1  33       54.89       93.02     15.34 o
   7   1  33       19.45       59.40     19.13 o
   9   1  33       39.64       84.04     22.26 o
  11   1  33       72.21      107.53     27.87 o
 -14   2  33       28.73       42.06     38.76 o
 -12   2  33        4.63       -0.13     34.06 o
 -10   2  33      217.66      247.32     27.11 o
  -8   2  33      328.73      273.45     25.79 o
  -6   2  33      117.96      119.44     21.45 o
  -4   2  33      270.05      282.20     17.93 o
  -2   2  33      342.91      405.10     19.85 o
   0   2  33      657.58      686.58     21.28 o
   2   2  33        9.72       21.05     16.81 o
   4   2  33        1.61       16.72     18.92 o
   6   2  33        5.99       42.15     30.36 o
   8   2  33      122.60      146.11     26.80 o
  10   2  33       11.40       33.44     30.87 o
 -11   3  33       13.17        4.49     38.35 o
  -9   3  33      138.07      136.05     34.31 o
  -7   3  33       73.21       75.27     32.63 o
  -5   3  33      311.97      415.84     40.77 o
  -3   3  33       27.76       19.26     26.93 o
  -1   3  33        6.45        9.37     23.43 o
   1   3  33       32.10       41.91     18.60 o
   3   3  33       95.81       92.29     21.49 o
   5   3  33       13.93       34.51     22.67 o
   7   3  33      227.60      205.08     25.62 o
  -4   4  33       30.29       84.70     44.92 o
  -2   4  33       56.92       89.37     35.53 o
   0   4  33       53.34       96.35     34.42 o
 -16   0  34        8.65       65.93     67.21 o
 -14   0  34        3.19       57.81     30.12 o
 -12   0  34       53.65       48.09     35.70 o
 -10   0  34     1340.67      892.74    367.55 o
  -8   0  34      157.61      163.51     21.59 o
  -6   0  34      231.06      151.45     47.64 o
  -4   0  34     2133.81     1955.59     43.68 o
  -2   0  34      989.54      751.39    315.89 o
   0   0  34      852.30      794.48     28.20 o
   2   0  34       98.64      140.74     34.36 o
   4   0  34       64.21       75.54      9.84 o
   6   0  34      850.79      652.85    297.74 o
   8   0  34      125.16       85.63     30.11 o
  10   0  34      413.29      350.67    153.31 o
  12   0  34      177.11      200.67     48.40 o
 -15   1  34        4.04       13.00     33.83 o
 -13   1  34      103.58      124.23     29.24 o
 -11   1  34       40.03       35.01     23.21 o
  -9   1  34       16.54       75.47     19.18 o
  -7   1  34      283.20      168.15     17.16 o
  -5   1  34      321.42      264.60     12.63 o
  -3   1  34      238.42      115.94     16.66 o
  -1   1  34      625.17      518.89     20.25 o
   1   1  34      361.56      695.78     35.95 o
   3   1  34      230.73      236.59     14.90 o
   5   1  34      107.97      104.62     16.65 o
   7   1  34       50.42       67.55     20.28 o
   9   1  34       65.97      101.30     23.10 o
  11   1  34      217.67      269.42     26.39 o
 -14   2  34      206.31      302.94     40.32 o
 -12   2  34       13.71       -3.32     34.37 o
 -10   2  34        2.33       23.56     27.30 o
  -8   2  34       55.22       86.03     25.62 o
  -6   2  34       49.29       40.47     21.92 o
  -4   2  34       83.54       64.53     17.62 o
  -2   2  34        9.72       80.28     19.24 o
   0   2  34      151.34      165.18     19.54 o
   2   2  34      234.21      298.09     18.85 o
   4   2  34       58.52       64.43     20.89 o
   6   2  34        5.32       17.87     22.82 o
   8   2  34       46.08       64.91     27.90 o
  10   2  34      167.83      212.18     32.58 o
 -11   3  34        9.43       24.25     41.10 o
  -9   3  34       65.30       77.19     37.08 o
  -7   3  34      448.09      467.49     36.95 o
  -5   3  34      344.69      355.34     41.99 o
  -3   3  34      167.27      169.79     25.00 o
  -1   3  34      153.81      190.43     24.70 o
   1   3  34      331.45      292.89     24.52 o
   3   3  34       94.81      117.64     21.97 o
   5   3  34       63.78      116.20     23.61 o
   7   3  34        0.89       22.31     27.56 o
 -15   1  35       64.99      136.11     36.32 o
 -13   1  35       65.58      116.64     30.56 o
 -11   1  35       25.97       22.52     26.45 o
  -9   1  35       91.15       55.13     19.97 o
  -7   1  35      111.92      137.85     19.70 o
  -5   1  35       93.79       81.96     14.07 o
  -3   1  35       91.98       68.78     15.65 o
  -1   1  35     2014.82     1895.37     33.61 o
   1   1  35      487.49      339.51     20.85 o
   3   1  35     1082.95     1098.03     20.29 o
   5   1  35      402.45      382.10     19.72 o
   7   1  35      284.27      285.86     21.82 o
   9   1  35       58.95       83.28     23.72 o
  11   1  35       94.41      114.70     35.17 o
 -12   2  35        1.05       45.26     36.45 o
 -10   2  35       25.18       59.05     31.94 o
  -8   2  35       25.14       58.16     36.39 o
  -6   2  35      199.71      157.56     24.63 o
  -4   2  35        5.95       35.68     20.85 o
  -2   2  35      896.57      871.59     33.24 o
   0   2  35       37.48       53.46     19.82 o
   2   2  35       40.44       59.39     17.86 o
   4   2  35       60.15       62.19     22.39 o
   6   2  35       24.26       26.04     23.54 o
   8   2  35       76.15       59.43     29.38 o
  -9   3  35       22.28       29.45     38.15 o
  -7   3  35       35.73       64.35     35.34 o
  -5   3  35       55.38       60.00     38.82 o
  -3   3  35       37.48       69.39     26.56 o
  -1   3  35      183.44      123.76     24.88 o
   1   3  35      185.23      205.09     25.35 o
   3   3  35       68.02      104.05     26.05 o
   5   3  35       99.59       73.23     26.86 o
 -14   0  36       66.43       16.36     32.35 o
 -12   0  36       42.27       27.08     38.36 o
 -10   0  36      551.77      423.28    167.19 o
  -8   0  36       34.44       25.20     32.67 o
  -6   0  36      207.52      176.84     25.19 o
  -4   0  36       57.92       72.68     19.82 o
  -2   0  36      457.31      343.80    119.10 o
   0   0  36     2208.63     2056.34     46.41 o
   2   0  36      824.32      769.82    299.54 o
   4   0  36      299.68      304.94     28.44 o
   6   0  36        0.18       58.41     22.50 o
   8   0  36        9.02       35.39     31.75 o
  10   0  36      468.99      323.87    148.78 o
 -13   1  36       16.92       27.31     31.68 o
 -11   1  36        6.82       19.11     28.23 o
  -9   1  36       20.63      119.11     20.74 o
  -7   1  36      141.65      119.52     18.78 o
  -5   1  36      433.88      373.52     17.31 o
  -3   1  36      121.48      329.09     19.11 o
  -1   1  36      357.12      394.36     20.28 o
   1   1  36      274.76      201.28     19.04 o
   3   1  36      118.27      123.50     21.11 o
   5   1  36        3.13       24.79     17.40 o
   7   1  36       37.90       59.18     23.32 o
   9   1  36       61.49      114.36     24.95 o
 -12   2  36        1.35       30.31     38.23 o
 -10   2  36       54.34       85.74     34.05 o
  -8   2  36      203.49      220.22     28.02 o
  -6   2  36       22.03       74.65     25.62 o
  -4   2  36       25.07       26.70     21.80 o
  -2   2  36       93.10      123.73     23.72 o
   0   2  36       82.61       84.58     21.78 o
   2   2  36      244.26      251.55     18.84 o
   4   2  36       51.83       66.69     23.19 o
   6   2  36       37.35       19.73     24.87 o
   8   2  36        5.83       57.55     30.40 o
  -9   3  36       12.33       22.26     39.83 o
  -7   3  36       31.58       79.87     36.82 o
  -5   3  36        1.88       61.38     40.46 o
  -3   3  36       23.08       65.70     30.33 o
  -1   3  36       46.81       78.86     29.67 o
   1   3  36      348.33      357.65     35.09 o
   3   3  36      123.48      157.12     30.22 o
   5   3  36        5.88       25.87     31.15 o
 -13   1  37      109.46      165.44     33.37 o
 -11   1  37       13.54       17.96     29.10 o
  -9   1  37      129.94       66.05     26.05 o
  -7   1  37      104.31       89.13     20.36 o
  -5   1  37       68.09      148.78     16.57 o
  -3   1  37      729.75      441.90     21.66 o
  -1   1  37      154.50      179.39     18.12 o
   1   1  37       91.49      258.44     22.19 o
   3   1  37       64.88      127.59     14.53 o
   5   1  37       82.89       83.41     20.98 o
   7   1  37      147.64      175.93     28.83 o
   9   1  37       38.36       81.32     29.71 o
 -12   2  37      210.33      202.72     39.71 o
 -10   2  37       29.20       53.56     35.85 o
  -8   2  37       42.78       69.71     28.38 o
  -6   2  37       20.41       14.03     22.37 o
  -4   2  37       40.09       52.93     22.76 o
  -2   2  37       75.47       81.92     24.11 o
   0   2  37      185.35      202.61     22.91 o
   2   2  37       14.36       51.47     20.50 o
   4   2  37        0.18       12.99     24.58 o
   6   2  37       13.91       18.46     26.04 o
   8   2  37      160.28      158.75     33.08 o
  -7   3  37       57.08       39.30     37.40 o
  -5   3  37      387.84      400.92     42.72 o
  -3   3  37       56.22      140.55     31.86 o
  -1   3  37      114.84       78.93     31.38 o
   1   3  37      124.77      174.48     35.27 o
   3   3  37       40.74       63.86     31.76 o
 -12   0  38       13.96       24.80     42.26 o
 -10   0  38        3.57       65.33     33.67 o
  -8   0  38      125.10       76.05     34.76 o
  -6   0  38     1402.31      720.58    386.48 o
  -4   0  38      243.09      272.21     34.81 o
  -2   0  38      109.21      109.27     54.20 o
   0   0  38      629.80      609.74     38.12 o
   2   0  38        0.26       29.90     17.82 o
   4   0  38     1366.06     1246.28     46.76 o
   6   0  38      577.19      380.10    128.73 o
   8   0  38       33.85       28.51     36.92 o
 -13   1  38       13.00       30.91     35.30 o
 -11   1  38        7.45       37.71     30.96 o
  -9   1  38       92.02      124.38     27.55 o
  -7   1  38       47.94      138.49     21.29 o
  -5   1  38      107.52       23.73     17.95 o
  -3   1  38       66.61      144.00     19.66 o
  -1   1  38     1043.88      946.83     28.00 o
   1   1  38      291.99      152.55     22.05 o
   3   1  38       47.38       66.27     19.58 o
   5   1  38       21.03       45.59     26.37 o
   7   1  38        5.43       30.68     29.89 o
   9   1  38       50.46       51.24     31.12 o
 -10   2  38       44.18      105.20     36.93 o
  -8   2  38       12.55       56.11     29.47 o
  -6   2  38       56.12       69.02     27.86 o
  -4   2  38      104.18      113.19     24.29 o
  -2   2  38        4.26        9.47     25.63 o
   0   2  38       47.61       93.90     23.60 o
   2   2  38      201.99      202.70     21.92 o
   4   2  38       50.16       93.40     26.13 o
   6   2  38       15.69       41.01     31.00 o
  -5   3  38       23.26       90.07     37.88 o
  -3   3  38      162.97      239.19     36.18 o
  -1   3  38      103.00      118.08     32.46 o
   1   3  38       80.80      103.89     33.14 o
 -11   1  39      139.08      167.65     32.12 o
  -9   1  39       23.29       24.27     28.70 o
  -7   1  39       72.78       38.83     26.71 o
  -5   1  39       22.11       36.10     18.47 o
  -3   1  39      155.50      159.29     20.55 o
  -1   1  39       12.30      112.08     20.10 o
   1   1  39      115.50      141.14     20.23 o
   3   1  39      655.27      673.09     32.14 o
   5   1  39      142.32      144.51     28.74 o
   7   1  39       79.73       60.16     31.77 o
 -10   2  39       55.21       42.81     39.06 o
  -8   2  39       23.53       23.88     36.16 o
  -6   2  39       10.98       54.82     29.83 o
  -4   2  39        0.10       11.33     25.78 o
  -2   2  39       64.57       45.41     26.59 o
   0   2  39        4.70       21.78     24.31 o
   2   2  39      336.04      356.98     26.92 o
   4   2  39      104.50      143.46     27.13 o
   6   2  39       87.26      118.42     32.00 o
  -3   3  39       22.72       73.15     38.28 o
  -1   3  39      132.17      178.48     39.30 o
 -12   0  40      661.32      782.06     69.29 o
 -10   0  40        6.09       35.85     30.30 o
  -8   0  40       25.30       49.85     38.45 o
  -6   0  40       11.20       53.51     22.91 o
  -4   0  40      362.87      340.09     37.31 o
  -2   0  40      104.28       91.76     31.60 o
   0   0  40       30.44       35.63     26.72 o
   2   0  40      493.78      386.88    161.51 o
   4   0  40      249.82      268.50     35.95 o
   6   0  40       72.34       68.99     26.70 o
   8   0  40       86.00       82.95     39.20 o
 -11   1  40       68.67      113.72     33.77 o
  -9   1  40       15.36       61.23     30.64 o
  -7   1  40       11.57       13.54     28.01 o
  -5   1  40       21.74       20.92     22.74 o
  -3   1  40       27.29      155.02     21.71 o
  -1   1  40      126.27      155.52     20.67 o
   1   1  40       50.05       52.41     25.22 o
   3   1  40      145.67      196.24     30.49 o
   5   1  40        5.75       50.10     29.48 o
   7   1  40       35.09       54.91     33.32 o
  -8   2  40        6.49       74.39     37.19 o
  -6   2  40       38.20       60.11     31.48 o
  -4   2  40       35.98       54.61     30.30 o
  -2   2  40      116.10      138.60     27.99 o
   0   2  40       58.70       57.95     29.63 o
   2   2  40      130.14      157.21     27.68 o
   4   2  40        1.26       26.67     35.14 o
  -9   1  41      160.77      129.78     31.76 o
  -7   1  41       54.13       13.73     29.18 o
  -5   1  41        9.33       35.32     28.11 o
  -3   1  41      201.80      135.65     20.35 o
  -1   1  41        6.46       15.62     24.07 o
   1   1  41        8.64       28.48     24.32 o
   3   1  41      382.40      383.36     34.12 o
   5   1  41       50.17       61.17     31.88 o
  -8   2  41       78.32      128.98     39.39 o
  -6   2  41       45.33       55.13     33.17 o
  -4   2  41       60.32       80.80     31.55 o
  -2   2  41      102.48      123.56     32.18 o
   0   2  41        0.45       29.99     31.14 o
   2   2  41       53.97       52.18     29.01 o
 -10   0  42       54.98       45.72     38.49 o
  -8   0  42       22.94      108.31     43.46 o
  -6   0  42       49.11       69.77     26.41 o
  -4   0  42       79.47      131.75     39.71 o
  -2   0  42       62.24      123.92     25.59 o
   0   0  42        0.00       -0.40     43.29 o
   2   0  42      246.14      192.25     59.57 o
   4   0  42      544.25      469.26     48.17 o
  -9   1  42        1.01       57.60     33.86 o
  -7   1  42        9.38       -5.70     30.90 o
  -5   1  42       57.77       57.53     29.03 o
  -3   1  42      101.48      148.98     22.15 o
  -1   1  42       18.30       32.31     29.54 o
   1   1  42       88.76       67.62     26.19 o
   3   1  42      133.54      154.38     34.74 o
   5   1  42        5.89       25.92     33.01 o
  -6   2  42       37.36       34.35     38.19 o
  -4   2  42        0.89       38.72     33.48 o
  -2   2  42      154.74      147.07     32.70 o
   0   2  42       37.28       80.51     32.12 o
  -7   1  43      157.44      140.09     32.47 o
  -5   1  43       64.43       98.31     31.40 o
  -3   1  43      111.77       52.16     30.11 o
  -1   1  43       87.18       89.32     30.47 o
   1   1  43       52.80       67.45     28.01 o
   3   1  43        1.91       45.64     36.28 o
  -6   0  44       15.65       67.27     34.72 o
  -4   0  44      172.05      173.12     34.73 o
  -2   0  44       38.09       83.78     26.16 o
   0   0  44        6.03       33.34     44.09 o
   2   0  44        0.60       19.11     32.48 o
  -5   1  44       10.67       42.38     33.20 o
  -3   1  44       32.79       39.49     31.15 o
  -1   1  44        9.53       52.97     37.01 o
   1   1  44        1.29       30.67     29.46 o
 
